# Supplementary material for: TDP-43 pathology in Drosophila induces glial-cell type specific toxicity that can be ameliorated by knock-down of SF2/SRSF1
Source: PLoS Genet. 2023 Sep 25;19(9):e1010973. doi: 10.1371/journal.pgen.1010973 (PMC10553832; doi:10.1371/journal.pgen.1010973)
Supplement: S2 Table — (XLSX) [file pgen.1010973.s005.xlsx]

## Sheet: Table S2
Table S2. Statistically significant differentially expressed features
PNG +/- TDP-43								SPG +/- TDP-43								CG +/- TDP-43								ALG +/- TDP-43								EG +/- TDP-43
Feature	baseMean	log2FoldChange	lfcSE	stat	pvalue	padj		Feature	baseMean	log2FoldChange	lfcSE	stat	pvalue	padj		Feature	baseMean	log2FoldChange	lfcSE	stat	pvalue	padj		Feature	baseMean	log2FoldChange	lfcSE	stat	pvalue	padj		Feature	baseMean	log2FoldChange	lfcSE	stat	pvalue	padj
CG8620	114.372	10.3288	1.26714	8.15129	3.60053e-16	3.41783e-14		CG11588	15.7931	-7.37705	1.84999	-3.98762	6.67381e-05	0.00107915		CR43484	33.2461	-7.96102	1.29743	-6.13598	8.46379e-10	7.80913e-09		CR44603	44.0527	-9.22832	3.08455	-2.99179	0.00277346	0.017805		CR45675	34.4632	-8.53109	1.27362	-6.69832	2.1083e-11	3.99188e-10
CG33299	61.1062	9.42481	1.31862	7.14749	8.83791e-13	5.21925e-11		CR44146	15.1754	-7.32056	1.56943	-4.66448	3.09402e-06	7.02196e-05		CG43098	19.9348	-7.21604	1.37617	-5.24358	1.5749e-07	1.08625e-06		CR45296	39.0019	-8.08442	1.45322	-5.5631	2.65025e-08	7.36101e-07		CG9377	270.769	-7.80818	0.585536	-13.3351	1.44674e-40	2.52827e-38
CR43853	53.8413	9.24133	1.34349	6.87861	6.04388e-12	3.18734e-10		CR42794	14.9815	-7.30066	1.73174	-4.21579	2.48903e-05	0.000443651		CG13127	13.6092	-6.65632	1.42613	-4.66741	3.05024e-06	1.74973e-05		CG43155	17.0795	-7.86169	1.80977	-4.34402	1.39896e-05	0.000207644		CG13840	88.2649	-7.60339	0.894389	-8.50121	1.87631e-17	6.75891e-16
CG10357	43.4756	8.93474	1.35991	6.57012	5.02761e-11	2.38625e-09		CG13461	10.5544	-6.79587	2.51038	-2.7071	0.00678732	0.0476611		CG42867	6.00858	-6.46457	1.81666	-3.5585	0.00037298	0.00147339		CR44059	16.4801	-7.81018	1.86891	-4.17901	2.92781e-05	0.000396123		CR43484	49.3413	-7.3022	1.05547	-6.91841	4.56748e-12	9.2581e-11
CG13992	37.074	8.70285	1.4573	5.9719	2.34501e-09	8.44138e-08		CR43484	9.21735	-6.60338	1.97918	-3.33642	0.000848657	0.00912859		CR43485	10.1722	-6.24054	1.49579	-4.17207	3.01847e-05	0.00014627		CG9759	16.2499	-7.78936	2.0064	-3.88227	0.000103488	0.00115772		CR43485	12.8097	-7.11937	1.39342	-5.10927	3.23404e-07	3.34046e-06
CG43370	35.0523	8.62112	1.46749	5.87474	4.23505e-09	1.45893e-07		Amnionless	694.679	-6.53007	0.366693	-17.808	6.12672e-71	1.26313e-67		Osi6	100.197	-6.10601	0.541779	-11.2703	1.83945e-29	6.86454e-28		Cyp312a1	14.391	-7.61425	1.85157	-4.11233	3.91682e-05	0.000505019		Ir94f	7.79507	-6.38668	1.54867	-4.12398	3.72378e-05	0.00026243
E(spl)mdelta-HLH	32.8643	8.52791	1.46807	5.80892	6.28781e-09	2.09839e-07		CG17097	7.95348	-6.387	2.37512	-2.68913	0.00716377	0.0494508		CG10862	4.41846	-6.01823	1.90711	-3.15569	0.00160121	0.00548378		Capa	12.7284	-7.43699	1.98325	-3.74989	0.00017691	0.00182998		CG43089	15.078	-6.34754	1.30007	-4.88246	1.04771e-06	9.91875e-06
PH4alphaNE2	30.9874	8.44434	1.44651	5.83772	5.29196e-09	1.79409e-07		CG43291	28.3545	-6.38287	1.27667	-4.99964	5.74364e-07	1.52465e-05		CR45174	379.311	-5.85331	0.285976	-20.4678	4.16685e-93	1.07056e-90		CG31076	11.033	-7.23077	2.41067	-2.99949	0.00270431	0.0175287		lobo	25.6738	-6.30823	1.10788	-5.69397	1.24117e-08	1.62952e-07
CR45678	29.6105	8.37841	1.45098	5.7743	7.7274e-09	2.55883e-07		CG18367	7.15273	-6.23476	2.28309	-2.73084	0.00631734	0.0450666		CG7031	7.38677	-5.77032	1.59501	-3.61774	0.000297182	0.00119697		CG7409	32.9058	-6.94713	1.67999	-4.13522	3.54615e-05	0.000465196		CR45547	6.24375	-6.07287	1.67913	-3.61669	0.000298399	0.00165902
CG10587	27.2118	8.26065	1.50047	5.50538	3.68366e-08	1.01665e-06		Ir8a	13.8874	-6.21275	1.70859	-3.63618	0.000276706	0.0036491		CG43089	12.1198	-5.67869	1.35478	-4.19161	2.76984e-05	0.000135302		Crz	8.71029	-6.88971	2.57676	-2.67379	0.00749994	0.0390579		Amnionless	19.9241	-6.03482	1.17063	-5.15518	2.5339e-07	2.65978e-06
snoRNA:Or-CD1	26.8306	8.2386	1.49071	5.52661	3.26476e-08	9.17497e-07		CG11929	6.99567	-6.20124	2.10707	-2.94306	0.00324986	0.0265352		Lcp1	3.07815	-5.49724	2.13144	-2.57913	0.00990504	0.027754		CG11437	8.70562	-6.8889	2.37925	-2.89541	0.00378667	0.0227388		CR45437	12.0725	-6.01889	1.33343	-4.51384	6.36648e-06	5.28104e-05
robl22E	24.9731	8.13496	1.54401	5.26871	1.37387e-07	3.4387e-06		Obp99b	13.1942	-6.13533	1.93353	-3.17313	0.00150805	0.0145625		CG13029	2.99758	-5.46161	2.2567	-2.42017	0.0155131	0.0408706		CG31089	8.31113	-6.82255	2.61129	-2.61271	0.00898262	0.0451636		CG1941	10.2295	-5.78671	1.3814	-4.18901	2.80177e-05	0.000202078
hale	24.0425	8.07844	1.51847	5.32014	1.03689e-07	2.63645e-06		Spn28B	6.39182	-6.07084	2.23531	-2.71589	0.0066098	0.0468021		CR44350	25.1559	-5.10193	0.852701	-5.98326	2.18711e-09	1.91605e-08		CG33687	7.69108	-6.71027	2.2835	-2.93858	0.00329716	0.0202936		CG6142	4.79891	-5.68171	1.73321	-3.27815	0.00104489	0.00488347
CR43754	22.6792	7.99313	1.58194	5.05272	4.35552e-07	9.91782e-06		Muc55B	5.97568	-5.97784	2.0315	-2.94258	0.00325492	0.0265442		obst-B	45.0713	-4.99969	1.52124	-3.28658	0.00101413	0.003649		Sgs4	7.52555	-6.67878	2.35398	-2.83722	0.00455077	0.0264211		CG10862	4.76186	-5.66266	1.71769	-3.29667	0.0009784	0.0046262
CG7856	22.6586	7.99284	1.51358	5.28077	1.28645e-07	3.23888e-06		klhl10	22.2062	-5.95733	1.56688	-3.80204	0.000143508	0.00209611		CG9377	99.7208	-4.73247	0.413598	-11.4422	2.57282e-30	1.01395e-28		CG5321	6.91216	-6.55626	2.36179	-2.77597	0.00550381	0.0306579		CG3592	4.49154	-5.62595	1.81821	-3.09423	0.00197323	0.00843285
CR45303	22.5096	7.98515	1.60064	4.98871	6.07849e-07	1.33722e-05		CR13130	202.56	-5.88033	0.483975	-12.1501	5.73092e-34	1.72906e-31		CG13131	134.966	-4.59167	0.405597	-11.3208	1.03563e-29	3.95314e-28		CG13117	6.73262	-6.51823	2.39865	-2.71745	0.00657862	0.0353571		CR45296	4.32206	-5.55913	1.74236	-3.19057	0.00141995	0.00636499
CG11379	21.7848	7.93902	1.55017	5.12139	3.03297e-07	7.10558e-06		CG34222	5.30373	-5.80289	2.09302	-2.7725	0.00556276	0.0408861		CR45735	15.9384	-4.4066	1.00314	-4.39281	1.11896e-05	5.86249e-05		CR44061	6.70458	-6.51234	2.37867	-2.7378	0.00618508	0.0336159		Tengl4	4.21209	-5.49064	1.77505	-3.09323	0.0019799	0.00845857
CR45484	20.5054	7.84728	1.62552	4.82754	1.38231e-06	2.76802e-05		CR46263	702.252	-5.68863	0.338442	-16.8083	2.1217e-63	2.62454e-60		CR45675	17.4241	-4.17503	0.883408	-4.72605	2.28931e-06	1.33911e-05		CR32657	6.62982	-6.49651	2.46479	-2.63572	0.00839587	0.0427291		CG33645	7.76339	-5.3459	1.44144	-3.70873	0.0002083	0.00121285
CG34041	39.906	7.84158	1.38254	5.67185	1.41266e-08	4.37277e-07		CG8539	9.02196	-5.58225	1.84341	-3.02822	0.00245998	0.0214173		CG42808	90.7988	-4.09984	0.408894	-10.0267	1.16375e-23	3.2732e-22		CG15034	6.53905	-6.47615	2.42251	-2.67333	0.00751031	0.039095		CR45185	18.8518	-5.30717	1.03448	-5.13028	2.89304e-07	3.00746e-06
Klp54D	39.6517	7.8341	1.36713	5.73032	1.00244e-08	3.2196e-07		CG4734	24.588	-5.57129	1.21014	-4.60384	4.14763e-06	9.06471e-05		SPR	688.622	-3.98101	0.180366	-22.0718	5.90002e-108	2.50369e-105		CG8072	97.3905	-6.19246	0.773574	-8.005	1.19467e-15	1.11031e-13		CR45802	140.975	-5.17531	0.422074	-12.2616	1.45549e-34	1.74281e-32
CR45406	18.5054	7.70328	1.56347	4.92704	8.34844e-07	1.76543e-05		CG15800	7.47437	-5.30002	1.85406	-2.8586	0.00425515	0.0329578		CG31817	749.397	-3.87653	0.18229	-21.2657	2.3599e-100	7.68982e-98		TwdlT	10.6097	-6.18832	2.07977	-2.97548	0.00292527	0.0185027		Ir7b	3.3514	-5.17059	1.91181	-2.70456	0.0068395	0.0240414
His1:CG33861	18.2872	7.68342	1.56919	4.89644	9.75901e-07	2.02693e-05		CG30195	6.71478	-5.144	1.86248	-2.76191	0.00574649	0.0420326		lobo	13.4732	-3.83542	0.942372	-4.06997	4.70197e-05	0.000221269		Oatp58Dc	17.9915	-6.06223	1.69464	-3.57729	0.000347181	0.00319713		CR45507	11.0318	-5.14894	1.25733	-4.09513	4.21923e-05	0.000293508
Smvt	18.0096	7.65982	1.72884	4.43063	9.39598e-06	0.000156579		Cyp309a1	20.1649	-4.91596	1.45661	-3.37494	0.000738314	0.00819098		CR45185	11.7807	-3.83246	1.04468	-3.66853	0.000243945	0.000999114		CR45720	9.67192	-6.05301	2.04854	-2.9548	0.00312871	0.019455		CG15227	3.25904	-5.13141	1.91685	-2.677	0.00742854	0.0258172
CR43299	17.7053	7.63548	1.61226	4.73589	2.18092e-06	4.1839e-05		CG10019	2019.67	-4.83717	0.335839	-14.4032	4.93684e-47	2.10582e-44		CG16743	406.102	-3.73087	0.238232	-15.6607	2.80951e-55	3.02702e-53		CG3955	9.63256	-6.04647	2.09695	-2.88347	0.00393326	0.0234675		Doc2	3.24343	-5.11566	1.88471	-2.7143	0.00664155	0.0234668
CG43116	16.526	7.53762	1.69593	4.44453	8.80862e-06	0.000147946		snRNA:U4atac:82E	13.8409	-4.782	1.66779	-2.86727	0.00414035	0.0322519		AGO3	277.11	-3.72921	0.365384	-10.2063	1.85896e-24	5.51906e-23		CG33958	26.9487	-6.01313	1.30418	-4.61066	4.01393e-06	6.80173e-05		CG32459	3.09318	-5.06327	1.93462	-2.61719	0.00886558	0.0299895
CG14627	16.4379	7.53093	1.60113	4.70352	2.55717e-06	4.84048e-05		CG7856	34.065	-4.7316	0.918359	-5.15223	2.57409e-07	7.45703e-06		CG2528	48.0886	-3.71393	0.539729	-6.8811	5.93922e-12	6.78188e-11		CR45456	16.0566	-5.89448	1.79805	-3.27826	0.0010445	0.0080925		Doc1	2.93464	-4.9647	1.96953	-2.52075	0.0117105	0.0374481
Ir48b	16.1038	7.50146	1.63676	4.58311	4.58103e-06	8.1763e-05		w-cup	13.1744	-4.56664	1.6392	-2.7859	0.0053379	0.0395862		sog	12679.1	-3.70681	0.151079	-24.5356	6.16664e-133	5.14915e-130		CR43259	15.0902	-5.88429	1.97058	-2.98607	0.00282586	0.018055		CR44874	2.89706	-4.95783	1.90022	-2.60908	0.0090786	0.0305264
ban	31.4265	7.49754	1.40851	5.32301	1.02062e-07	2.61042e-06		CR43144	50.2903	-4.51601	0.993839	-4.544	5.51958e-06	0.000116315		CG14207	7564.1	-3.705	0.134103	-27.628	5.13723e-168	6.2394e-165		CG34323	8.52457	-5.86727	2.14159	-2.73968	0.00614988	0.0335081		CR45104	2.8308	-4.93362	1.91259	-2.57955	0.00989286	0.0327533
CR44087	15.9473	7.48817	1.6139	4.6398	3.48744e-06	6.41198e-05		pirk	2064.27	-4.3663	0.201736	-21.6436	6.97629e-104	4.31484e-100		CR44875	5.07102	-3.70073	1.49965	-2.46773	0.0135972	0.0365795		CR45510	21.3908	-5.79936	1.59827	-3.62852	0.000285046	0.00272678		CR45294	2.82872	-4.92574	1.92629	-2.55711	0.0105546	0.0345025
fs(1)Yb	15.7392	7.46896	1.6215	4.60619	4.10116e-06	7.36083e-05		sad	1408.68	-4.36171	0.242946	-17.9534	4.51546e-72	1.11712e-68		CR44423	17.6778	-3.69029	0.872689	-4.22864	2.35109e-05	0.000116768		CR45924	11.6901	-5.51235	2.08418	-2.64486	0.00817248	0.0418744		CR46263	22.4706	-4.90776	0.879502	-5.58015	2.40307e-08	3.01036e-07
CG13705	15.6933	7.46432	1.61726	4.61541	3.92326e-06	7.12133e-05		mesh	22.8384	-4.33947	1.60925	-2.69658	0.00700563	0.0486852		CG13840	10.1524	-3.63676	1.28504	-2.83007	0.00465379	0.0143094		CG13912	12.7967	-5.48012	1.90986	-2.86939	0.00411263	0.0243572		CG8335	49.602	-4.90149	1.42666	-3.43564	0.000591151	0.00298623
ppk7	15.7109	7.46267	1.72022	4.33821	1.43646e-05	0.000231842		CG7460	33.1292	-4.15943	0.841692	-4.94174	7.74275e-07	1.99537e-05		NANS	27.5914	-3.6015	0.654137	-5.50573	3.67648e-08	2.75787e-07		CG8335	37.5107	-4.92789	1.01625	-4.84911	1.24014e-06	2.39351e-05		CG31248	373.291	-4.8928	0.289842	-16.8809	6.21764e-64	3.09256e-61
Gr93d	15.3089	7.42921	1.62905	4.56046	5.10429e-06	9.03473e-05		CG34189	55.0872	-4.15738	0.815628	-5.09715	3.44807e-07	9.64992e-06		geko	17.1325	-3.56989	0.99669	-3.58174	0.000341312	0.00135915		CG13244	11.7361	-4.92287	1.91735	-2.56753	0.0102426	0.0495004		CG34324	2.74056	-4.87727	2.00938	-2.42725	0.0152137	0.0465006
CR43641	15.0275	7.39847	1.74708	4.23477	2.2879e-05	0.000350711		CG6138	19.1402	-4.07175	1.4916	-2.72978	0.00633762	0.0451592		frma	142.118	-3.53334	0.300731	-11.7492	7.13182e-32	3.04412e-30		CR45701	16.4534	-4.89852	1.67693	-2.92112	0.00348771	0.0212014		CR42756	2.68321	-4.83583	1.98064	-2.44155	0.0146242	0.0450609
CR44089	14.9382	7.3898	1.87247	3.94655	7.92842e-05	0.00106279		HLH3B	34.9707	-4.02179	0.943644	-4.26197	2.0263e-05	0.000372441		CG31344	365.614	-3.50672	0.226128	-15.5077	3.07611e-54	3.11339e-52		TpnC73F	668.732	-4.81227	0.434952	-11.0639	1.87741e-28	5.67073e-26		CG1958	5.49956	-4.81755	1.54012	-3.12804	0.00175976	0.0076469
CR44572	29.2124	7.38797	1.64598	4.48848	7.1732e-06	0.000123389		CR45161	114.925	-3.91207	0.508434	-7.69435	1.42219e-14	1.09953e-12		QUASIMODO2-I_DM:Gypsy:LTR	10460.7	-3.5055	0.202895	-17.2774	6.95991e-67	1.0107e-64		CG15425	38.5709	-4.74932	1.09447	-4.33937	1.4289e-05	0.000211828		CR44059	2.59714	-4.79177	1.98791	-2.41045	0.0159329	0.0481973
CG2533	81.2444	7.35559	0.995837	7.38634	1.50923e-13	1.00733e-11		CR42860	130.547	-3.80661	0.439196	-8.66722	4.42782e-18	5.11889e-16		CG1136	13.0412	-3.4982	1.04502	-3.34749	0.000815482	0.00299556		CG15734	53.2727	-4.6854	1.05842	-4.42678	9.56506e-06	0.000146843		CG10918	2.57054	-4.77872	1.99209	-2.39885	0.0164469	0.04944
CR46208	210.246	7.35453	0.643955	11.4209	3.28851e-30	1.27704e-27		CG43938	31.3742	-3.75954	1.32991	-2.82692	0.00469987	0.0357769		CG33644	6.56841	-3.46105	1.39232	-2.48581	0.0129258	0.034929		CG2750	210.863	-4.63162	0.481245	-9.62425	6.3164e-22	1.11034e-19		CR46098	27.3226	-4.74341	0.76353	-6.21247	5.21568e-10	8.33735e-09
CR46143	14.466	7.34714	1.64616	4.46321	8.07393e-06	0.000136862		CG2680	103.348	-3.72371	0.53648	-6.94101	3.89314e-12	2.34917e-10		CG4440	7.22778	-3.40225	1.25247	-2.71644	0.0065988	0.0193673		CG8854	13.0786	-4.60738	1.64928	-2.79358	0.00521287	0.0293076		CG30431	64.3618	-4.72644	0.565928	-8.35166	6.73114e-17	2.24348e-15
CG15563	14.2094	7.32118	1.71034	4.28054	1.86444e-05	0.000292087		CG42391	24.271	-3.70257	1.23365	-3.00133	0.00268807	0.0229478		CG10513	536.021	-3.36308	0.196663	-17.1007	1.46514e-65	2.06045e-63		Neto	13.2491	-4.58336	1.56046	-2.93719	0.00331202	0.0203747		CG13239	4.56768	-4.70203	1.61415	-2.91301	0.00357959	0.0139811
Ir67b	13.9395	7.29527	1.70964	4.26713	1.98004e-05	0.000308314		CG43155	19.7561	-3.67922	1.22322	-3.00782	0.00263125	0.0225718		CG1941	21.9208	-3.33507	0.836638	-3.98627	6.71198e-05	0.000307517		geko	26.3344	-4.49862	1.33953	-3.35837	0.000784035	0.00638753		CG10513	882.32	-4.65264	0.225909	-20.5952	3.0297e-94	3.91801e-91
CG3339	13.9048	7.28719	1.69495	4.29936	1.71291e-05	0.000270343		CG4306	85.7684	-3.66311	0.771909	-4.74552	2.0797e-06	4.90017e-05		CG4409	638.915	-3.31767	0.209345	-15.8479	1.45418e-56	1.60561e-54		CR45262	30.1038	-4.49575	1.34093	-3.35271	0.000800247	0.00649334		CG15425	4.17964	-4.55203	1.64211	-2.77207	0.0055701	0.0202737
CR46039	13.8109	7.27679	2.04162	3.56422	0.000364944	0.00398022		CG11378	75.049	-3.6594	0.617217	-5.92887	3.05028e-09	1.22506e-07		CG5321	183.447	-3.26779	0.274679	-11.8967	1.23048e-32	5.44347e-31		dpr10	1285.41	-4.48843	0.270789	-16.5754	1.04959e-61	2.11352e-58		CG4440	4.47767	-4.51598	1.61627	-2.79409	0.00520468	0.0191539
CG15480	13.7121	7.26704	1.69382	4.29032	1.78418e-05	0.000280543		snoRNA:Me18S-G962	66.867	-3.56977	0.790586	-4.51535	6.32127e-06	0.000130083		CG9940	672.861	-3.26495	0.196484	-16.6169	5.26256e-62	6.826e-60		CR32658	17.441	-4.48262	1.52989	-2.93004	0.0033892	0.0207228		CG42808	127.541	-4.40368	0.422043	-10.4342	1.73065e-25	1.17177e-23
CG30416	13.4972	7.24717	1.71694	4.22098	2.43242e-05	0.000369915		CG42808	1809.59	-3.56576	0.219593	-16.238	2.71626e-59	2.80001e-56		SmydA-3	240.592	-3.25774	0.25341	-12.8556	7.9989e-38	4.49014e-36		CG32022	16.6279	-4.46933	1.57545	-2.83687	0.00455587	0.0264253		DIP-beta	367.39	-4.32944	0.253734	-17.0629	2.80282e-65	1.44984e-62
CG8065	25.5256	7.19254	1.48169	4.85429	1.20819e-06	2.44597e-05		CG14625	26.4455	-3.56113	0.868123	-4.1021	4.09421e-05	0.000697595		CR13130	48.6129	-3.24723	0.528515	-6.14406	8.04384e-10	7.44738e-09		bond	15.634	-4.466	1.41917	-3.14691	0.00165005	0.0118244		CG43098	21.5548	-4.31004	0.823019	-5.23686	1.63331e-07	1.77944e-06
CG2150	12.9396	7.18377	1.73039	4.15154	3.3025e-05	0.000487015		CG6962	215.792	-3.48941	0.3981	-8.76516	1.86512e-18	2.26191e-16		cher	2365.63	-3.23796	0.155958	-20.7618	9.58456e-96	2.6677e-93		ana	262.846	-4.36598	0.489119	-8.92621	4.4085e-19	6.12224e-17		CG17855	3.50882	-4.30294	1.71578	-2.50786	0.0121466	0.0386419
CG13563	45.6511	7.15409	1.27062	5.6304	1.79791e-08	5.37068e-07		Fcp3C	19.1923	-3.47243	1.143	-3.03799	0.00238165	0.020931		CG43968	417.635	-3.18815	0.246761	-12.92	3.47074e-38	2.00732e-36		VepD	54.8369	-4.31571	1.02433	-4.21321	2.51764e-05	0.000346843		CG17991	7.39525	-4.2557	1.36314	-3.12197	0.00179643	0.00778012
CG16813	12.4038	7.12248	1.78838	3.98264	6.81528e-05	0.000930115		CG13692	36.3307	-3.469	1.00193	-3.46233	0.000535516	0.00630889		Cyp312a1	24.7204	-3.14273	0.753577	-4.17041	3.04052e-05	0.000147232		CR44058	25.9067	-4.27551	1.37249	-3.11516	0.00183845	0.0128336		CG33958	9.5035	-4.24163	1.17419	-3.6124	0.00030338	0.00168455
CG43115	12.3469	7.12191	1.83105	3.88952	0.000100442	0.00131746		CCHa2-R	78.8503	-3.44539	0.844031	-4.08207	4.46363e-05	0.000750205		vir-1	2867.13	-3.11383	0.125466	-24.8181	5.72346e-136	5.0977e-133		CG30431	87.7772	-4.26359	0.679827	-6.27158	3.57397e-10	1.39744e-08		Osi6	29.8305	-4.23398	1.49968	-2.82325	0.00475389	0.0177066
CG10005	148.178	7.08004	1.45796	4.85613	1.19701e-06	2.42717e-05		CG9686	4334.72	-3.37637	0.244167	-13.8281	1.72516e-43	6.88393e-41		CG14291	187.023	-3.1002	0.275193	-11.2656	1.94107e-29	7.2236e-28		CG12105	766.641	-4.21738	0.388192	-10.8641	1.70811e-27	4.4864e-25		Cyp312a1	29.6009	-4.22328	0.707778	-5.96696	2.41718e-09	3.54716e-08
CR46015	11.9413	7.07079	1.72887	4.08984	4.31669e-05	0.000615332		Copia_I-int:Copia:LTR	137527	-3.35328	0.265175	-12.6455	1.18423e-36	4.06913e-34		dan	26.047	-3.08986	0.695917	-4.43999	8.99649e-06	4.77146e-05		ubl	23.016	-4.17408	1.31729	-3.16869	0.00153129	0.0111184		CG12766	4.73193	-4.10369	1.58405	-2.59063	0.00958002	0.0319466
mir-304	23.1898	7.05203	1.49774	4.70844	2.49617e-06	4.73201e-05		CG15861	487.435	-3.35081	0.314133	-10.6669	1.45445e-26	2.81117e-24		CG30022	989.54	-3.07923	0.180567	-17.0531	3.31435e-65	4.61248e-63		Osi10	23.0197	-4.14224	1.56492	-2.64693	0.00812263	0.0417028		CG42853	12.1844	-4.08421	1.06307	-3.8419	0.000122084	0.000754682
CG14218	22.989	7.04155	1.51787	4.6391	3.49926e-06	6.42451e-05		FROGGER_LTR:Copia:LTR	17.9462	-3.34351	1.15005	-2.90726	0.00364606	0.0290979		DIP-beta	322.178	-3.079	0.259789	-11.8519	2.10265e-32	9.21029e-31		CR45294	20.43	-4.1392	1.31657	-3.14393	0.00166695	0.0119107		CG42266	20.3857	-4.06774	0.852965	-4.76894	1.85197e-06	1.67598e-05
CG32305	22.8947	7.03543	1.52687	4.60774	4.0706e-06	7.31624e-05		fln	131.701	-3.33658	0.459453	-7.26207	3.81211e-13	2.53526e-11		ninaB	460.407	-3.05948	0.196457	-15.5733	1.10595e-54	1.15433e-52		Psf3	407.699	-4.05602	0.389225	-10.4208	1.99334e-25	4.54405e-23		CG30432	102.133	-4.03791	0.379371	-10.6437	1.86589e-26	1.32581e-24
CG43338	11.1947	6.97468	1.81045	3.85246	0.000116936	0.00150154		Cyp6g2	27.5205	-3.2425	1.1618	-2.79094	0.00525551	0.0391867		RSP:Satellite:Satellite	46.0072	-3.04513	0.635492	-4.79176	1.65325e-06	9.88249e-06		CG7135	17.3386	-4.03964	1.55064	-2.60515	0.00918329	0.0458103		CR45508	8.83618	-4.03124	1.23404	-3.2667	0.00108808	0.005067
CR42646	11.01	6.95027	1.865	3.72668	0.000194015	0.00230427		CG3625	538.834	-3.24188	0.280116	-11.5733	5.62524e-31	1.42009e-28		CR44224	10.1427	-3.01379	0.979592	-3.07658	0.00209391	0.00699891		Ir84a	16.6484	-3.94036	1.47654	-2.66863	0.00761604	0.0395602		CG2016	292.84	-3.93589	0.360897	-10.9058	1.08079e-27	8.68124e-26
CG1387	10.9803	6.94745	1.88575	3.68419	0.000229429	0.00264877		CG43813	28.9604	-3.23577	0.774776	-4.17639	2.96167e-05	0.000516726		GstD5	7.71184	-3.01305	1.18803	-2.53619	0.0112067	0.0309085		CG31344	152.859	-3.84687	0.541045	-7.11008	1.15974e-12	7.26011e-11		CG32368	11.2648	-3.86811	1.07795	-3.58839	0.000332724	0.00182631
CG5478	21.508	6.94457	1.65248	4.20251	2.63974e-05	0.000399249		CG43778	13462.7	-3.22535	0.297558	-10.8394	2.23925e-27	4.77578e-25		CR44874	35.6438	-3.0113	0.537295	-5.60454	2.08803e-08	1.61063e-07		CG30432	132.941	-3.8393	0.53088	-7.23195	4.76116e-13	3.10942e-11		CG45546	5.72293	-3.84977	1.52029	-2.53227	0.0113328	0.0364567
CR43626	99.8858	6.94144	0.848205	8.18367	2.75319e-16	2.67289e-14		CG1941	48.1276	-3.21299	0.725308	-4.42984	9.43047e-06	0.000186648		Psf3	531.818	-3.00997	0.255359	-11.7872	4.542e-32	1.94491e-30		CG6628	106.984	-3.80089	0.616585	-6.16442	7.07428e-10	2.61381e-08		CG16743	150.819	-3.83032	0.405005	-9.45746	3.15502e-21	1.53965e-19
gcm2	10.8093	6.9242	1.9947	3.4713	0.000517944	0.00534392		mAChR-C	38.4502	-3.17749	0.990886	-3.20672	0.00134257	0.0133074		rho	6313.34	-3.00647	0.185187	-16.2348	2.86197e-59	3.47599e-57		dac	36.3886	-3.79745	1.08891	-3.48739	0.000487752	0.00426104		CG31370	14.2437	-3.78781	0.924811	-4.09577	4.20767e-05	0.000292861
CG6978	10.7778	6.92083	1.79996	3.84499	0.000120559	0.00154342		CG32260	66.2098	-3.16126	0.911867	-3.4668	0.000526701	0.00622876		CR44107	66.8842	-3.00641	0.515523	-5.83178	5.48405e-09	4.5564e-08		CG1552	10577.5	-3.71033	0.224849	-16.5014	3.58335e-61	6.18487e-58		CG33687	10.0416	-3.78452	1.06628	-3.54928	0.000386285	0.00207797
RpL22-like	10.571	6.89667	1.81061	3.80903	0.000139515	0.0017494		CG13840	49.7903	-3.15439	0.831471	-3.79374	0.000148394	0.0021545		CG33301	18.3205	-2.99043	0.928148	-3.22193	0.00127328	0.0044672		CG13926	36.0205	-3.67378	1.07253	-3.42534	0.000614039	0.00520619		vkg	3200.03	-3.75592	0.178434	-21.0494	2.3172e-98	3.74575e-95
CG33725	157.533	6.89236	0.6757	10.2003	1.97596e-24	4.36584e-22		CG18327	32.8874	-3.14079	0.98737	-3.18097	0.00146785	0.0142522		GstE2	1529.22	-2.98709	0.134426	-22.221	2.15209e-109	1.15007e-106		CG7341	38.4341	-3.61552	0.967563	-3.73673	0.000186432	0.00192026		Psf3	609.137	-3.70038	0.230528	-16.0517	5.55896e-58	2.17844e-55
CR44712	10.4897	6.88231	2.15536	3.19312	0.00140744	0.0123876		CG31121	28.8593	-3.1228	1.13841	-2.74311	0.00608599	0.043846		Fim	2069.88	-2.9796	0.186428	-15.9825	1.69131e-57	1.97058e-55		ND-B8	16.692	-3.60538	1.33509	-2.70049	0.0069238	0.0368193		CG3868	4.94	-3.68525	1.51268	-2.43624	0.0148409	0.0456089
CR46219	10.4313	6.87602	1.79448	3.83176	0.000127228	0.00161589		schuy	97.1228	-3.11363	0.458474	-6.79128	1.11141e-11	6.30651e-10		CG10311	795.544	-2.97212	0.172983	-17.1816	3.64799e-66	5.18481e-64		CG31869	39.5217	-3.59485	0.954724	-3.76532	0.000166333	0.00174297		mRpS33	8.29804	-3.63623	1.35309	-2.68735	0.00720218	0.0251454
CG12723	10.44	6.8742	1.92727	3.56681	0.000361353	0.00395114		sicily	19.9704	-3.11312	1.04838	-2.96945	0.00298334	0.0248177		tal-1A	3820.96	-2.97154	0.133951	-22.1838	4.92738e-109	2.19433e-106		mip130	303.686	-3.5493	0.409572	-8.66589	4.48003e-18	5.35918e-16		sad	17.8303	-3.62397	0.831185	-4.36001	1.30057e-05	0.000101258
dila	252.039	6.85628	0.602101	11.3873	4.83938e-30	1.82402e-27		Scp2	2304.05	-3.10916	0.205235	-15.1493	7.66088e-52	4.51262e-49		tal-2A	3820.96	-2.97154	0.133951	-22.1838	4.92738e-109	2.19433e-106		CG10680	73.9674	-3.53002	0.955418	-3.69473	0.000220117	0.00221255		CR42860	27.5354	-3.61615	0.686919	-5.2643	1.40724e-07	1.55144e-06
CR45285	20.0708	6.84153	1.55297	4.40546	1.05561e-05	0.000173877		CG2652	102.538	-3.09907	0.646769	-4.79161	1.65448e-06	3.98169e-05		tal-3A	3820.96	-2.97154	0.133951	-22.1838	4.92738e-109	2.19433e-106		CG32137	30.1664	-3.47811	1.22537	-2.83841	0.00453385	0.0263609		CG32373	6.33258	-3.60219	1.31311	-2.74325	0.00608339	0.0217944
Or56a	10.0395	6.81974	2.1587	3.15919	0.00158207	0.0136711		CG9505	55.6254	-3.07928	0.640759	-4.80567	1.54234e-06	3.75565e-05		tal-AA	3820.96	-2.97154	0.133951	-22.1838	4.92738e-109	2.19433e-106		CR31781	111.526	-3.47389	0.918655	-3.7815	0.000155887	0.00165213		CG13704	34.8692	-3.54485	0.59412	-5.96655	2.42322e-09	3.54893e-08
CR44465	9.96108	6.80673	1.89922	3.58396	0.000338418	0.003729		Csas	757.115	-3.07383	0.305816	-10.0512	9.07347e-24	1.58083e-21		NaPi-T	163.219	-2.9615	0.367732	-8.05342	8.05124e-16	1.30381e-14		CG42613	3117.2	-3.46122	0.967087	-3.57902	0.000344888	0.00317844		Col4a1	5588.95	-3.52669	0.246574	-14.3028	2.10262e-46	4.53184e-44
CR44951	9.93157	6.80444	1.81995	3.7388	0.000184902	0.00221483		CG7997	20.9384	-3.06026	0.880318	-3.47631	0.000508356	0.00605232		SP1173	448.068	-2.93964	0.270419	-10.8707	1.58983e-27	5.33671e-26		CR43916	101.044	-3.45316	0.593756	-5.81579	6.03466e-09	1.88888e-07		CG13912	5.2203	-3.52097	1.37629	-2.55831	0.0105183	0.0344185
ord	9.84745	6.78794	2.06412	3.28854	0.0010071	0.00935212		CG3823	22.9755	-3.05283	1.06961	-2.85415	0.00431525	0.03336		CR45711	23.1902	-2.92707	0.656074	-4.4615	8.13895e-06	4.34945e-05		CG43732	1496.78	-3.41091	0.943164	-3.61646	0.00029866	0.0028368		CG2680	69.7607	-3.42177	0.425796	-8.03617	9.2688e-16	2.71801e-14
CR44056	18.4504	6.72106	1.65675	4.05678	4.97529e-05	0.000701411		Pkg21D	23.2583	-3.04571	1.08229	-2.81413	0.00489092	0.0368457		CG2680	95.6865	-2.91501	0.35426	-8.22845	1.8965e-16	3.22356e-15		Irc	380.261	-3.41013	0.392328	-8.69203	3.56032e-18	4.38937e-16		CR42875	19.8467	-3.40014	0.843439	-4.03127	5.54754e-05	0.000372679
CG3916	9.27241	6.70455	1.86172	3.60127	0.000316662	0.00352565		CG12105	209.059	-2.97658	0.502531	-5.92317	3.15785e-09	1.26008e-07		CG44004	44.7917	-2.89198	0.489027	-5.91374	3.34419e-09	2.85302e-08		Csas	537.043	-3.40348	0.331625	-10.263	1.034e-24	2.19173e-22		CR43870	10.1228	-3.30622	1.02549	-3.22403	0.00126398	0.00575152
CG32833	9.27037	6.7014	2.10867	3.17802	0.00148282	0.0129532		CG9149	41.8579	-2.97315	0.870855	-3.41406	0.000640032	0.00727684		CG10863	481.639	-2.87942	0.228135	-12.6216	1.60576e-36	8.34745e-35		acj6	78.1296	-3.36759	0.696403	-4.83569	1.32687e-06	2.54869e-05		Ir94g	17.3548	-3.30288	0.803574	-4.11024	3.9525e-05	0.000276291
CG4318	9.21909	6.6935	1.91078	3.50301	0.000460029	0.00481247		CG9555	34.4753	-2.95667	1.09073	-2.71074	0.00671342	0.0473461		CG9850	535.885	-2.87856	0.202563	-14.2107	7.86315e-46	6.25308e-44		Invader5_LTR:Gypsy:LTR	29.0062	-3.34988	0.959688	-3.49059	0.000481951	0.00421951		geko	22.2657	-3.23945	0.723509	-4.47742	7.55521e-06	6.17207e-05
ppk11	17.9057	6.67851	1.57733	4.23405	2.2952e-05	0.00035099		CG31344	254.851	-2.9415	0.496263	-5.9273	3.07959e-09	1.23283e-07		CG8066	264.661	-2.85078	0.215025	-13.2579	4.05983e-40	2.51108e-38		CG9940	446.219	-3.26241	0.339849	-9.59959	8.02627e-22	1.38533e-19		PCID2	7.95565	-3.23738	1.21119	-2.67289	0.00752014	0.0260725
ppk16	17.9057	6.67851	1.57733	4.23405	2.2952e-05	0.00035099		CG11898	161.837	-2.93683	0.358651	-8.18856	2.64361e-16	2.47738e-14		CG42853	15.4254	-2.84823	0.876905	-3.24805	0.00116199	0.00412657		CG32432	3456.6	-3.25178	0.290834	-11.1809	5.05828e-29	1.65173e-26		CG31344	243.265	-3.21874	0.284128	-11.3285	9.48134e-30	8.82105e-28
CG10182	9.04904	6.6694	2.22508	2.99738	0.0027231	0.0214089		CG32813	837.418	-2.89951	0.293488	-9.87946	5.11064e-23	8.54306e-21		Ir84a	32.8414	-2.84502	0.676353	-4.20642	2.59452e-05	0.000127595		mir-4985	24.9292	-3.21813	1.09414	-2.94124	0.00326897	0.0201406		Ir94h	36.5102	-3.20075	0.578122	-5.53646	3.08646e-08	3.78333e-07
CG12231	9.02303	6.66567	1.87033	3.5639	0.000365382	0.0039816		CG1299	429.331	-2.8939	0.258877	-11.1787	5.18518e-29	1.2102e-26		eIF4E-6	60.4117	-2.82996	0.461181	-6.13634	8.44435e-10	7.79658e-09		CG9686	60.5845	-3.19854	0.798871	-4.00383	6.23252e-05	0.000742211		CR44350	11.962	-3.20049	1.08865	-2.93988	0.0032834	0.0129454
CG43672	220.668	6.66525	0.580274	11.4864	1.5446e-30	6.18565e-28		Pdp	2314.87	-2.86918	0.247681	-11.5842	4.95832e-31	1.2778e-28		CR43916	152.604	-2.82805	0.306824	-9.21716	3.05063e-20	6.87293e-19		CR45814	25.3824	-3.19091	1.17015	-2.72693	0.00639262	0.0344648		CG4409	497.856	-3.18927	0.253064	-12.6026	2.04224e-36	2.95125e-34
CR45386	9.01942	6.66519	1.86975	3.56476	0.00036419	0.00397537		CR45982	23.7952	-2.85938	0.800067	-3.57393	0.000351666	0.00443436		nec	77.5096	-2.82057	0.371856	-7.5851	3.32221e-14	4.6379e-13		CG15186	27.637	-3.16345	1.01836	-3.10641	0.00189372	0.0131494		CG9940	594.508	-3.17319	0.216498	-14.6569	1.21732e-48	3.02738e-46
CR44852	9.00688	6.66403	1.87413	3.55579	0.000376847	0.00407987		CR45237	118.584	-2.85383	0.551359	-5.17598	2.26716e-07	6.69326e-06		primo-1	51.4411	-2.81915	0.470715	-5.98908	2.11032e-09	1.85364e-08		CG34229	20.5637	-3.15165	1.09231	-2.88529	0.00391052	0.023378		CG7322	137.718	-3.16873	0.360221	-8.79663	1.40989e-18	5.52505e-17
CR45206	8.76925	6.62629	2.00422	3.30616	0.000945826	0.00884082		CG10344	51.5441	-2.85061	0.82855	-3.44047	0.000580695	0.00674478		primo-2	51.4411	-2.81915	0.470715	-5.98908	2.11032e-09	1.85364e-08		CG15456	35.8733	-3.14256	1.0748	-2.92384	0.0034574	0.0210758		danr	106.714	-3.14864	0.340146	-9.25672	2.10805e-20	9.46574e-19
CR44944	8.76005	6.62186	2.01753	3.28216	0.00103015	0.00951016		CR45650	18.9349	-2.83469	1.05216	-2.69417	0.00705645	0.0488791		GstD9	756.79	-2.79853	0.188097	-14.8782	4.5687e-50	4.15223e-48		CG31007	18.1549	-3.13288	1.19148	-2.62942	0.00855317	0.0433835		dan	38.8499	-3.13791	0.661398	-4.74435	2.09174e-06	1.8759e-05
tut	17.2043	6.6203	1.56283	4.23609	2.27447e-05	0.00034907		CG16825	393.631	-2.83455	0.326364	-8.68524	3.77944e-18	4.41053e-16		CG8927	43.5129	-2.76389	0.509983	-5.41957	5.97414e-08	4.383e-07		CG34309	29.5349	-3.1225	1.01493	-3.07658	0.00209391	0.014226		CG10863	364.482	-3.12395	0.235015	-13.2926	2.55646e-40	4.40803e-38
LanA	18518.6	6.60417	0.296949	22.2401	1.40617e-109	1.80201e-105		CG1988	22.1394	-2.83412	0.819399	-3.45878	0.000542632	0.00636846		CG31248	241.35	-2.74502	0.232101	-11.8269	2.8353e-32	1.22588e-30		Ptr	1441.51	-3.10742	0.337222	-9.21475	3.12003e-20	4.77166e-18		CG31817	405.985	-3.09482	0.26387	-11.7286	9.09743e-32	9.56487e-30
Gr2a	8.58562	6.59696	1.95471	3.37491	0.000738411	0.00719053		CG14130	29.6375	-2.81592	0.913983	-3.08093	0.00206355	0.0186458		CG11407	4242.34	-2.74223	0.117818	-23.2752	7.91035e-120	5.56222e-117		5-HT7	477.971	-3.09375	0.349732	-8.84606	9.06622e-19	1.21709e-16		CG2254	288.263	-3.08105	0.242048	-12.7291	4.07618e-37	6.20156e-35
CR44781	8.56115	6.59067	1.89878	3.47101	0.000518509	0.00534392		CG5196	951.168	-2.80661	0.353898	-7.93054	2.18197e-15	1.88748e-13		CG12592	22.3296	-2.73219	0.76515	-3.57078	0.000355915	0.00141266		mir-4954	68.3909	-3.08987	0.698558	-4.42322	9.72425e-06	0.000148933		CG13073	7.21802	-3.0745	1.20471	-2.55205	0.010709	0.034892
CG15169	8.50788	6.57936	1.92725	3.41386	0.000640498	0.00644269		CG4615	585.394	-2.7778	0.344343	-8.06695	7.20783e-16	6.41445e-14		2SrRNA:CR45864	96.7327	-2.7281	0.333852	-8.1716	3.04337e-16	5.10796e-15		Invader6_LTR:Gypsy:LTR	157.779	-3.08137	0.713301	-4.31988	1.56117e-05	0.000229745		CG4374	115.18	-3.06998	0.379977	-8.07937	6.51002e-16	1.93981e-14
CG33796	8.46364	6.57168	2.33514	2.81426	0.00488899	0.0342343		laza	2218.29	-2.74774	0.222966	-12.3236	6.75918e-35	2.20029e-32		CG14546	42.2484	-2.69535	0.499776	-5.39312	6.92449e-08	5.02232e-07		CG7322	144.422	-3.07594	0.521599	-5.89714	3.69867e-09	1.20451e-07		CG7031	11.5813	-3.05538	1.18651	-2.57509	0.0100213	0.0331277
CR44564	8.32598	6.54746	2.05799	3.18148	0.00146523	0.0128257		CG31817	319.75	-2.7374	0.288871	-9.47623	2.63646e-21	4.12823e-19		CG8547	5825.69	-2.6856	0.134102	-20.0265	3.23547e-89	7.5835e-87		CG10863	313.074	-3.05244	0.406908	-7.50153	6.30766e-14	4.61873e-12		CG9436	123.628	-3.04733	0.337139	-9.03881	1.58385e-19	6.56485e-18
CR44650	8.27097	6.53778	2.06974	3.15874	0.00158452	0.013683		CR45953	78.1662	-2.71483	0.739362	-3.67185	0.000240802	0.00325187		CG42362	72.8998	-2.6802	0.448885	-5.97079	2.36107e-09	2.05766e-08		CG42450	3766.99	-3.05034	0.252323	-12.089	1.2068e-33	5.4002e-31		CR46245	6.91906	-3.03832	1.19241	-2.54806	0.0108325	0.0352178
CG42816	93.0898	6.52914	0.852943	7.65483	1.93566e-14	1.48536e-12		Copia_LTR:Copia:LTR	3693.21	-2.65344	0.256585	-10.3414	4.57923e-25	8.33016e-23		CG42363	72.8998	-2.6802	0.448885	-5.97079	2.36107e-09	2.05766e-08		rg	4279.94	-3.04074	0.268631	-11.3194	1.05157e-29	3.73678e-27		CR43916	84.566	-3.02728	0.429008	-7.05647	1.70789e-12	3.61479e-11
CG12362	8.20711	6.52706	2.29013	2.85008	0.00437082	0.0314322		TfAP-2	17.8398	-2.6528	0.973985	-2.72365	0.00645639	0.0458208		CG12766	11.4985	-2.65311	1.07323	-2.47208	0.0134328	0.0361819		CR46153	992.465	-3.03916	0.412703	-7.36404	1.78425e-13	1.21793e-11		CG32447	29.3107	-3.02672	0.684404	-4.42242	9.76027e-06	7.77646e-05
CR44485	15.984	6.51019	1.59678	4.07706	4.5608e-05	0.00064725		CR46262	162.24	-2.65259	0.362124	-7.32509	2.38732e-13	1.62259e-11		5.8SrRNA:CR40454	460.135	-2.64758	0.188809	-14.0225	1.13468e-44	8.56461e-43		CG15465	4174.63	-3.03671	0.270909	-11.2094	3.66835e-29	1.26631e-26		CG10514	461.842	-3.02121	0.222258	-13.5933	4.39004e-42	8.22783e-40
CR45614	15.9299	6.50453	1.62593	4.00049	6.32106e-05	0.000870079		CG5516	109.447	-2.56876	0.530205	-4.84484	1.26716e-06	3.12245e-05		Dtg	65.3794	-2.64304	0.402703	-6.56325	5.26468e-11	5.48216e-10		uif	95.1775	-3.01042	0.846179	-3.55766	0.000374171	0.00340673		CG13177	6.75992	-3.01502	1.20967	-2.49243	0.0126872	0.0399201
tll	8.07386	6.50336	1.95372	3.3287	0.000872527	0.00823982		CG31469	30.6611	-2.56739	0.937785	-2.73772	0.00618676	0.0443874		CG8369	3669.74	-2.63134	0.129879	-20.2599	2.90507e-91	7.05669e-89		CG8870	39.8043	-2.99883	0.835319	-3.59004	0.000330628	0.00307045		CG11889	1917.64	-2.95999	0.199203	-14.8591	6.07165e-50	1.6358e-47
CG4525	8.05306	6.4982	2.01834	3.21958	0.00128378	0.0114327		HDAC11	111.754	-2.54348	0.54887	-4.63402	3.58625e-06	7.92177e-05		NTS_DM:NTS_DM:Other	393.818	-2.6235	0.262475	-9.99526	1.59872e-23	4.44976e-22		CG2147	91.8424	-2.99328	0.830168	-3.60563	0.000311392	0.00292781		CG11891	1917.64	-2.95999	0.199203	-14.8591	6.07165e-50	1.6358e-47
CG32603	7.78879	6.45641	2.28984	2.81958	0.00480861	0.0339143		Trh	85.5392	-2.53303	0.872393	-2.90354	0.00368971	0.0294219		Chd64	4314.28	-2.62274	0.135639	-19.3362	2.66641e-83	5.48049e-81		HDAC11	81.4221	-2.99026	0.601722	-4.9695	6.71258e-07	1.37227e-05		Gat	1267.85	-2.95577	0.192027	-15.3925	1.83921e-53	6.09863e-51
CR43639	101.064	6.43895	0.768334	8.38042	5.27414e-17	5.77676e-15		santa-maria	1785.23	-2.51784	0.224592	-11.2107	3.61265e-29	8.59395e-27		CG7009	42.7823	-2.58285	0.531089	-4.8633	1.15442e-06	7.10085e-06		tn	67.0636	-2.95326	1.00781	-2.93036	0.00338569	0.0207119		Tsp42Eh	268.218	-2.93703	0.783856	-3.7469	0.000179037	0.00106012
CG10062	111.713	6.43681	0.697196	9.23243	2.64572e-20	4.08494e-18		GstE8	55.0234	-2.5168	0.783353	-3.21286	0.00131422	0.0130893		Tep2	2230.71	-2.57176	0.121224	-21.215	6.94313e-100	2.20858e-97		CR45957	88.5909	-2.94716	0.737649	-3.99534	6.46021e-05	0.000765218		CR45711	23.2399	-2.9322	0.659145	-4.44849	8.64761e-06	6.98071e-05
CG34175	7.7136	6.43611	2.06689	3.11391	0.00184625	0.0154538		Lim3	130.891	-2.51099	0.677304	-3.70733	0.000209455	0.00289493		CG7135	128.981	-2.55078	0.325152	-7.84487	4.33399e-15	6.54261e-14		Ctr1B	49.3397	-2.94157	0.772916	-3.80581	0.00014134	0.00151658		CG14556	349.16	-2.89645	0.295152	-9.81342	9.85673e-23	5.37836e-21
CR45243	7.69301	6.43375	1.969	3.26752	0.00108495	0.00989584		Hexo2	168.887	-2.51001	0.449101	-5.58896	2.2843e-08	8.09649e-07		CG34057	13.6906	-2.54911	0.818618	-3.11392	0.00184619	0.00624274		Oatp30B	514.859	-2.91458	0.418972	-6.95649	3.48848e-12	2.01664e-10		CR45982	7.56621	-2.88027	1.0973	-2.62487	0.00866823	0.0294296
CG5204	99.5213	6.42921	0.755754	8.50701	1.78476e-17	2.09832e-15		klu	1696.67	-2.50463	0.252042	-9.93737	2.8628e-23	4.91844e-21		CG6006	203.446	-2.54429	0.32468	-7.8363	4.6401e-15	6.98893e-14		dpn	713.472	-2.89694	0.292796	-9.89404	4.41851e-23	8.34131e-21		CG33690	10.4649	-2.87836	1.05988	-2.71574	0.00661287	0.023391
CG14565	7.59562	6.41484	2.39484	2.67861	0.0073929	0.0472586		CG17930	229.861	-2.50431	0.365098	-6.85929	6.92032e-12	4.0764e-10		CG11889	2090.32	-2.5379	0.182064	-13.9396	3.63907e-44	2.701e-42		CR45132	174.153	-2.87992	0.490005	-5.87732	4.16956e-09	1.34697e-07		CG10562	54.442	-2.85305	0.483016	-5.90674	3.4895e-09	4.96438e-08
CR45697	7.54273	6.40735	2.05612	3.11623	0.00183178	0.0153728		CG7135	888.316	-2.50302	0.290088	-8.62849	6.21646e-18	7.05482e-16		CG11891	2090.32	-2.5379	0.182064	-13.9396	3.63907e-44	2.701e-42		mRpS21	36.3261	-2.83869	0.998247	-2.84367	0.00445966	0.0260298		CG5321	123.206	-2.82575	0.38754	-7.29151	3.06508e-13	7.04042e-12
CG11382	14.7809	6.39505	1.64814	3.88018	0.000104381	0.00136216		Ror	56.573	-2.46811	0.693071	-3.56112	0.000369277	0.00462813		CG8335	114.15	-2.51458	0.386993	-6.49773	8.15427e-11	8.32882e-10		CG12321	37.4078	-2.82706	0.849019	-3.32979	0.000869112	0.00695866		CR46060	96.2204	-2.8211	0.388559	-7.26042	3.85882e-13	8.75479e-12
CR44537	7.25567	6.35398	2.0307	3.12896	0.00175427	0.0148292		CG42235	127.073	-2.46077	0.723022	-3.40345	0.000665399	0.00752375		CG43107	29.5715	-2.49722	0.551604	-4.5272	5.97693e-06	3.26862e-05		Gypsy3_LTR:Gypsy:LTR	32.3576	-2.81896	1.07935	-2.61172	0.00900885	0.045239		CG9870	9.88135	-2.75749	0.994845	-2.77178	0.00557515	0.0202864
CG33235	7.25173	6.34766	2.11642	2.99924	0.0027065	0.0213439		CG14937	58.2864	-2.44073	0.712122	-3.4274	0.000609399	0.0070178		CG33643	13.7093	-2.49215	0.867666	-2.87225	0.00407562	0.0127842		Rpn13R	261.215	-2.81176	0.400675	-7.01756	2.25784e-12	1.34381e-10		HDAC11	103.361	-2.75734	0.37328	-7.38679	1.5042e-13	3.56269e-12
ImpE2	7.25084	6.34701	2.04146	3.10906	0.00187686	0.0156588		GstE6	214.476	-2.44051	0.368579	-6.6214	3.55805e-11	1.8809e-09		CG9360	241.784	-2.48411	0.257273	-9.65556	4.65594e-22	1.17365e-20		Elk	53.7035	-2.81104	1.0354	-2.71493	0.00662907	0.0355335		ninaB	597.059	-2.74148	0.230346	-11.9016	1.16126e-32	1.27266e-30
CR45169	40.4814	6.34055	1.17245	5.40794	6.37533e-08	1.68453e-06		CR44109	88.2386	-2.43408	0.562117	-4.33019	1.48977e-05	0.000281782		CG6357	4512.87	-2.47213	0.118682	-20.8299	2.32001e-96	6.59475e-94		ABCB7	162.854	-2.77875	0.506707	-5.48393	4.15969e-08	1.10699e-06		CG9686	3603.98	-2.72615	0.251675	-10.832	2.42749e-27	1.8911e-25
upd2	7.20584	6.33823	2.03502	3.11458	0.00184206	0.0154287		ATP6	7825.99	-2.42732	0.884769	-2.74345	0.00607979	0.043846		CG11453	202.862	-2.47172	0.421088	-5.86985	4.362e-09	3.65598e-08		qtc	46.105	-2.74211	1.02747	-2.66879	0.00761244	0.0395585		CG6836	33.2503	-2.71356	0.567123	-4.78479	1.71169e-06	1.55885e-05
CG32971	54.4139	6.33372	0.969362	6.53391	6.40739e-11	2.97503e-09		CG6136	243.895	-2.38625	0.417767	-5.71192	1.11711e-08	4.14976e-07		CG13890	217.121	-2.44758	0.274278	-8.92374	4.508e-19	9.29426e-18		GABA-B-R3	135.204	-2.72679	0.7075	-3.85412	0.000116149	0.00127227		CG8369	2117.63	-2.70373	0.206245	-13.1093	2.91107e-39	4.70575e-37
CR45393	7.14835	6.32898	2.04935	3.08829	0.00201312	0.0165723		Invader4_I-int:Gypsy:LTR	4483.13	-2.37423	0.661291	-3.59029	0.000330312	0.00420366		CG7781	3410.91	-2.44193	0.124106	-19.6762	3.44772e-86	7.42928e-84		CG4743	52.4968	-2.71916	0.830888	-3.2726	0.00106564	0.00822685		Wnt6	114.168	-2.70043	0.363629	-7.42634	1.11642e-13	2.72406e-12
CG7715	64.3932	6.31853	0.92209	6.85241	7.26179e-12	3.79836e-10		PGRP-LB	188.654	-2.33403	0.325392	-7.17297	7.33861e-13	4.8031e-11		CG10126	738.694	-2.44058	0.191473	-12.7463	3.26769e-37	1.74625e-35		MYPT-75D	303.423	-2.71365	0.531312	-5.10745	3.2653e-07	7.21272e-06		CG12177	223.323	-2.67905	0.271213	-9.87802	5.18475e-23	2.87765e-21
Ugt86Dg	25.5657	6.31619	1.32665	4.761	1.92632e-06	3.73627e-05		Ugt36Bc	345.544	-2.32216	0.281383	-8.25268	1.54885e-16	1.47379e-14		CG10970	467.857	-2.43042	0.189619	-12.8174	1.30993e-37	7.23169e-36		CG32512	1518.37	-2.70427	0.294018	-9.19762	3.65968e-20	5.39222e-18		CG9360	105.309	-2.66239	0.335546	-7.9345	2.11346e-15	5.95451e-14
CG9083	13.9114	6.31162	1.6482	3.8294	0.000128455	0.00162977		Ccm3	4225.95	-2.31653	0.239462	-9.67389	3.89301e-22	6.17392e-20		GstD1	5380.21	-2.42894	0.113197	-21.4577	3.87214e-102	1.43699e-99		vvl	258.298	-2.6977	0.534398	-5.04811	4.46201e-07	9.57549e-06		CG16789	39.6343	-2.64434	0.556845	-4.7488	2.04632e-06	1.84177e-05
Obp59a	7.0752	6.31136	2.19192	2.87937	0.00398465	0.029179		DCTN5-p25	38.7839	-2.3008	0.747668	-3.0773	0.00208883	0.0188239		GstD3	75.5835	-2.4265	0.373607	-6.49478	8.31526e-11	8.48559e-10		TAHRE:Jockey:LINE	1163.89	-2.66992	0.402128	-6.63949	3.14776e-11	1.53352e-09		CR45509	11.225	-2.63552	0.947216	-2.78238	0.00539616	0.0197406
GstD6	7.02325	6.3052	2.35593	2.67631	0.00744386	0.0474214		snoRNA:Me28S-U1688	64.4208	-2.29735	0.733576	-3.13171	0.00173791	0.0162494		CG42266	20.7493	-2.41313	0.73344	-3.29016	0.00100131	0.00360774		CG8568	729.727	-2.66517	0.374377	-7.11895	1.08754e-12	6.87926e-11		2SrRNA:CR45864	104.736	-2.59817	0.427204	-6.08182	1.18828e-09	1.80999e-08
CG3964	6.87716	6.27034	2.25042	2.78629	0.00533147	0.036595		CR45943	148.044	-2.27735	0.467862	-4.86757	1.12979e-06	2.81196e-05		CG9686	27928.1	-2.40945	0.111865	-21.5389	6.72176e-103	2.64126e-100		AdSL	147.12	-2.65131	0.627292	-4.2266	2.37253e-05	0.000328633		CR45136	39.6157	-2.59023	0.538984	-4.80576	1.54162e-06	1.41895e-05
CG8160	37.7895	6.24908	1.10931	5.6333	1.76793e-08	5.30586e-07		GstD3	145.232	-2.26667	0.450865	-5.02738	4.97215e-07	1.33707e-05		CG30431	113.724	-2.40608	0.359629	-6.69046	2.22475e-11	2.39796e-10		Pkc53E	1478.44	-2.64016	0.261053	-10.1135	4.81271e-24	9.53232e-22		CR44107	73.7007	-2.5746	0.460147	-5.59518	2.20396e-08	2.78881e-07
CR46028	6.75212	6.24615	2.04927	3.04798	0.00230382	0.0185682		CR45802	44.1027	-2.25965	0.61687	-3.66309	0.000249186	0.00335324		CG40298	36.2243	-2.40297	0.691763	-3.47369	0.000513345	0.00196625		CG32521	5610.34	-2.62978	0.299689	-8.77502	1.70869e-18	2.17309e-16		NANS	46.0088	-2.5178	0.483294	-5.20968	1.89171e-07	2.03186e-06
klhl10	6.55391	6.20067	2.28817	2.70989	0.00673061	0.0437609		CG34371	3270.82	-2.2463	0.251035	-8.94817	3.6143e-19	4.65718e-17		CG33494	60.2804	-2.39056	0.426186	-5.6092	2.03267e-08	1.57247e-07		Cyp9f2	522.322	-2.6202	0.332272	-7.88572	3.12737e-15	2.75683e-13		cry	110.234	-2.51686	0.341537	-7.36922	1.71632e-13	4.0282e-12
CG34169	6.47848	6.18845	2.10033	2.94642	0.00321481	0.0245225		CG15211	576.675	-2.24583	0.237362	-9.46161	3.03231e-21	4.68871e-19		Ssadh	747.168	-2.38691	0.169007	-14.1232	2.73361e-45	2.11104e-43		trol	986.986	-2.59531	0.425609	-6.09789	1.07477e-09	3.83406e-08		CG14291	150.359	-2.49872	0.356751	-7.0041	2.48571e-12	5.18471e-11
snoRNA:185	34.2277	6.15899	1.14923	5.35923	8.35766e-08	2.17248e-06		rho-6	80.6025	-2.24413	0.45863	-4.89311	9.92542e-07	2.49042e-05		28SrRNA:CR45837	943.126	-2.38671	0.259128	-9.21056	3.24442e-20	7.28496e-19		CG10126	179.489	-2.55856	0.452587	-5.65319	1.57497e-08	4.61863e-07		dar1	30.5306	-2.48749	0.60049	-4.14244	3.43636e-05	0.00024417
CG17404	6.33442	6.15569	2.10428	2.92531	0.00344109	0.025894		Uhg5	254.009	-2.23915	0.429432	-5.21422	1.84595e-07	5.5558e-06		Hsp22	528.421	-2.38577	0.250617	-9.5196	1.73854e-21	4.19259e-20		CG13404	26.383	-2.55685	0.962204	-2.65728	0.00787741	0.0406209		CR44769	15.4251	-2.48395	0.832957	-2.98209	0.00286287	0.0115228
CR45401	6.28942	6.14572	2.1186	2.90083	0.00372172	0.0275369		Chi	594.422	-2.21978	0.308009	-7.20687	5.72542e-13	3.78735e-11		CG4456	528.564	-2.384	0.250963	-9.49939	2.11119e-21	5.0367e-20		CG11211	46.8704	-2.54207	0.87881	-2.89263	0.00382036	0.0228956		mip130	284.027	-2.44426	0.261548	-9.34537	9.15665e-21	4.21687e-19
CG4580	12.3914	6.13967	1.75376	3.50086	0.000463757	0.00484751		CG9663	2829.96	-2.21664	0.254298	-8.71669	2.86441e-18	3.37455e-16		frm	1100.96	-2.37139	0.152813	-15.5182	2.61173e-54	2.66357e-52		ClC-a	128.646	-2.53799	0.616891	-4.11416	3.88589e-05	0.000502669		CG44325	1111.2	-2.43129	0.17771	-13.6812	1.3152e-42	2.61665e-40
CG18530	6.23253	6.12965	2.13845	2.8664	0.00415172	0.0301441		CG1504	46.3622	-2.21654	0.725669	-3.05447	0.00225456	0.0199777		Ccm3	1920.01	-2.36099	0.131763	-17.9184	8.46964e-72	1.33123e-69		CR44275	298.216	-2.53261	0.416355	-6.08282	1.18089e-09	4.15964e-08		Dnah3	106.631	-2.42463	0.369615	-6.55987	5.38546e-11	9.68634e-10
CR46240	6.16683	6.11467	2.1169	2.8885	0.00387084	0.0284758		CR45866	62.1063	-2.2063	0.7738	-2.85126	0.00435465	0.0336039		CG5835	194.529	-2.36082	0.316734	-7.45364	9.07968e-14	1.2167e-12		Sem1	55.8532	-2.49644	0.677841	-3.68292	0.000230573	0.0022985		GstE10	45.054	-2.4194	0.45543	-5.31235	1.08219e-07	1.21484e-06
CR44792	11.9707	6.08651	1.80156	3.37846	0.000728931	0.00711986		Gba1b	206.23	-2.19536	0.398472	-5.50944	3.59975e-08	1.23692e-06		scf	1087.07	-2.33599	0.134602	-17.3548	1.81283e-67	2.66147e-65		stops	94.6333	-2.49318	0.632018	-3.9448	7.98674e-05	0.000926063		CR45327	10.187	-2.40217	0.917922	-2.61697	0.00887147	0.0300015
spz6	6.03537	6.08317	2.13844	2.84468	0.00444554	0.0319336		CG12446	206.033	-2.19174	0.498261	-4.39878	1.0886e-05	0.000212397		CG3700	60.7756	-2.33562	0.411696	-5.67316	1.40186e-08	1.10163e-07		CG31715	36.3908	-2.49109	0.843748	-2.95242	0.00315298	0.0195757		CG44405	20.151	-2.37825	0.724893	-3.28083	0.00103501	0.00484557
CG33093	5.97876	6.07267	2.12411	2.85893	0.00425079	0.0307241		nvy	145.728	-2.18247	0.383476	-5.69127	1.26096e-08	4.62853e-07		Amnionless	90.9266	-2.33121	0.333167	-6.99714	2.61249e-12	3.06166e-11		temp	2109.7	-2.48722	0.282504	-8.80417	1.3183e-18	1.75029e-16		Elal	208.625	-2.37377	0.30781	-7.71178	1.24077e-14	3.3359e-13
CG7655	5.97421	6.07022	2.13734	2.84008	0.00451026	0.0322539		CG17278	2644.35	-2.1821	0.235139	-9.28007	1.69374e-20	2.40822e-18		CR44386	35.4133	-2.32697	0.508361	-4.5774	4.70793e-06	2.60447e-05		CG12107	83.7579	-2.48497	0.694982	-3.57559	0.000349439	0.00321548		CG10311	765.518	-2.33956	0.213719	-10.9469	6.87473e-28	5.69898e-26
CG6971	5.98215	6.06873	2.22918	2.72241	0.00648082	0.0424817		CG44405	31.4047	-2.17106	0.709779	-3.05878	0.0022224	0.0198492		CG5888	1479.82	-2.32677	0.134729	-17.27	7.91081e-67	1.13644e-64		Pcmt	51.5732	-2.47896	0.801385	-3.09335	0.00197912	0.0136351		laza	361.311	-2.32418	0.241535	-9.62256	6.42153e-22	3.29536e-20
Gr59f	5.89335	6.0551	2.17423	2.78493	0.00535386	0.036729		CR44043	50.9367	-2.17061	0.60024	-3.61624	0.000298911	0.00387989		CG32797	10.2214	-2.3183	0.934833	-2.47991	0.0131415	0.0354617		Calx	435.068	-2.47535	0.474871	-5.21267	1.86139e-07	4.34996e-06		dnd	120.057	-2.31774	0.308607	-7.51032	5.89825e-14	1.46968e-12
CG4271	5.8923	6.05091	2.17502	2.782	0.00540244	0.0369155		GstS1	2336.6	-2.15605	0.255028	-8.45416	2.81104e-17	3.07722e-15		Cyp6w1	439.178	-2.31619	0.21913	-10.5699	4.10766e-26	1.30975e-24		CG7009	37.9186	-2.46603	0.931605	-2.64707	0.00811916	0.0417028		CG9471	67.1669	-2.30927	0.396909	-5.81813	5.95094e-09	8.19569e-08
Adgf-A2	11.661	6.04963	2.098	2.88352	0.00393259	0.0288472		GstE7	31.4245	-2.15284	0.793932	-2.71162	0.0066955	0.0472466		LManII	2026.2	-2.31604	0.138387	-16.736	7.16763e-63	9.48115e-61		Scp2	234.662	-2.46363	0.467484	-5.26998	1.36438e-07	3.25137e-06		GstE2	1233.76	-2.30765	0.175933	-13.1167	2.64301e-39	4.3265e-37
Cby	11.5063	6.02975	1.81212	3.32745	0.000876446	0.00826465		CG42503	237.562	-2.14599	0.334125	-6.42271	1.33868e-10	6.39362e-09		CG43235	16.1789	-2.29521	0.745384	-3.07924	0.00207531	0.00694544		esc	103.981	-2.42675	0.605172	-4.01002	6.07124e-05	0.000726264		CG9689	2281.46	-2.29979	0.232069	-9.90991	3.76974e-23	2.1368e-21
ppk14	5.76178	6.01975	2.15891	2.78833	0.00529803	0.0364435		Mocs2	237.562	-2.14599	0.334125	-6.42271	1.33868e-10	6.39362e-09		GstE1	1164.46	-2.264	0.211844	-10.6872	1.16907e-26	3.78179e-25		CG5590	44.1609	-2.41733	0.792541	-3.0501	0.00228762	0.0152617		CR44267	14.5279	-2.2948	0.769352	-2.98277	0.00285656	0.0115045
CG14676	5.72016	6.00439	2.21389	2.71214	0.00668494	0.0435302		CR45533	49.4889	-2.13045	0.669471	-3.18229	0.00146116	0.0142237		CG44325	1730.26	-2.26306	0.174789	-12.9474	2.42958e-38	1.41743e-36		CG6329	461.278	-2.41076	0.479516	-5.02748	4.9696e-07	1.04601e-05		ETHR	48.9902	-2.28201	0.501588	-4.54958	5.3754e-06	4.51687e-05
CR45637	5.64735	5.98914	2.17043	2.75943	0.00579028	0.039095		Cad96Ca	52.4695	-2.10906	0.639523	-3.29787	0.000974226	0.0101526		Cyp6a20	676.047	-2.24021	0.167873	-13.3446	1.27271e-40	8.0205e-39		CG32486	3960.35	-2.40824	0.250237	-9.62385	6.34113e-22	1.11034e-19		CR44097	16.269	-2.27261	0.737005	-3.08357	0.00204535	0.00868365
CG32834	10.8907	5.95329	1.7336	3.43406	0.000594614	0.00602847		Exo84	111.17	-2.10279	0.569352	-3.69331	0.000221352	0.00303719		Npc2a	904.89	-2.23974	0.146459	-15.2926	8.55958e-53	8.28667e-51		CR43960	102.14	-2.40743	0.548017	-4.39299	1.11802e-05	0.00016906		CG7509	746.553	-2.26821	0.194889	-11.6385	2.62623e-31	2.69543e-29
CG8105	49.151	5.86373	0.928476	6.31544	2.69397e-10	1.11726e-08		CG4678	188.471	-2.09849	0.54809	-3.82873	0.000128804	0.00191503		sel	163.544	-2.23714	0.273307	-8.18545	2.71292e-16	4.57056e-15		nrv2	8159.4	-2.40173	0.216373	-11.1	1.25492e-28	3.88767e-26		CR45875	227.439	-2.2631	0.278334	-8.13088	4.26194e-16	1.29989e-14
croc	9.99534	5.82632	1.79711	3.24205	0.00118674	0.0107175		CG32371	77.2164	-2.09324	0.597102	-3.50567	0.000455457	0.00553438		CG4374	65.6698	-2.23202	0.441371	-5.057	4.25897e-07	2.77155e-06		Taf10b	51.8119	-2.39564	0.870868	-2.75086	0.00594391	0.0325689		tgy	11.1265	-2.25939	0.896306	-2.52078	0.0117095	0.0374481
CR45119	36.986	5.82204	1.03331	5.63435	1.75716e-08	5.29836e-07		nAChRalpha2	96.2371	-2.08345	0.600047	-3.47215	0.000516314	0.00612349		Bin1	1416.51	-2.21825	0.144145	-15.389	1.93869e-53	1.91859e-51		CG7342	41.6827	-2.39417	0.90501	-2.64546	0.00815807	0.0418361		HDAC6	3159.55	-2.25493	0.207997	-10.8411	2.19738e-27	1.72222e-25
CG4757	73.9147	5.81267	0.759067	7.65765	1.89364e-14	1.46187e-12		CR43474	75.183	-2.08207	0.525574	-3.96152	7.44731e-05	0.00119176		CR45182	59.7915	-2.21053	0.440362	-5.01981	5.17221e-07	3.32535e-06		Scgdelta	501.963	-2.39243	0.404058	-5.921	3.19993e-09	1.06506e-07		CR44070	33.1871	-2.24666	0.518473	-4.33323	1.46937e-05	0.000113174
CR45535	37.0888	5.80927	1.04867	5.53967	3.03045e-08	8.63005e-07		Sans	28.5684	-2.07938	0.710388	-2.92711	0.00342128	0.0276068		Dbi	382.376	-2.20638	0.182468	-12.0919	1.16534e-33	5.46279e-32		CG9090	35.1356	-2.39006	0.91624	-2.60855	0.00909261	0.0455021		NaPi-T	76.9001	-2.24137	0.377868	-5.93163	2.99945e-09	4.33396e-08
Cyp312a1	18.0145	5.8086	1.46873	3.95486	7.65792e-05	0.0010341		CG3746	67.0979	-2.06619	0.570604	-3.62106	0.000293399	0.00381634		Indy	2376.2	-2.20441	0.159282	-13.8397	1.46903e-43	1.06665e-41		CG1265	55.9081	-2.35841	0.738808	-3.19218	0.00141204	0.010428		SmydA-5	134.404	-2.24057	0.316187	-7.08622	1.37826e-12	2.95094e-11
CG42449	45.3852	5.79934	0.945831	6.13148	8.70672e-10	3.33065e-08		CG6752	55.4083	-2.04696	0.762306	-2.68523	0.00724805	0.0499768		CR43785	30.3962	-2.19817	0.577246	-3.80803	0.000140079	0.000604474		Srp19	43.2457	-2.3578	0.781714	-3.0162	0.00255967	0.0167439		SPR	72.0286	-2.24039	0.375475	-5.96682	2.41926e-09	3.54716e-08
Cad88C	46.0699	5.7858	0.981116	5.89716	3.69817e-09	1.29134e-07		ATP8	133.329	-2.03198	0.663209	-3.06385	0.00218505	0.0195297		mir-9370	10.9399	-2.19713	0.884101	-2.48516	0.0129493	0.0349783		Tsf3	151.744	-2.32541	0.540287	-4.30403	1.67719e-05	0.000244732		CG8745	4298.09	-2.237	0.182149	-12.2811	1.14383e-34	1.38243e-32
CR45021	37.8467	5.7822	1.08291	5.33949	9.32095e-08	2.39375e-06		CG6901	169.729	-2.0282	0.522036	-3.88517	0.000102259	0.00157136		GstE3	77.7423	-2.19164	0.348175	-6.29466	3.08077e-10	2.99121e-09		Unr	10921	-2.31614	0.272633	-8.49546	1.97156e-17	2.16549e-15		CG6000	17.0025	-2.2264	0.728203	-3.05738	0.00223277	0.00933837
CG18473	9.70369	5.77994	1.7929	3.22379	0.00126507	0.0112975		ACCORD_LTR:Gypsy:LTR	2680.03	-2.0232	0.288667	-7.00874	2.40472e-12	1.47992e-10		Cpr31A	14.9206	-2.18977	0.833842	-2.62612	0.00863653	0.0246705		Prosbeta1	89.0316	-2.3138	0.557438	-4.15078	3.31348e-05	0.000440412		CG9507	631.56	-2.21486	0.267768	-8.27155	1.32231e-16	4.30733e-15
nyo	9.33921	5.72691	1.82457	3.13877	0.00169657	0.0144462		Blos2	48.1279	-2.01867	0.552965	-3.65062	0.000261604	0.00348336		CG5168	1096.42	-2.18731	0.193676	-11.2936	1.41083e-29	5.30949e-28		up	116.298	-2.30302	0.650249	-3.54175	0.000397487	0.00358994		SLC22A	309.747	-2.20703	0.262197	-8.41743	3.84843e-17	1.30968e-15
CG2871	9.25638	5.71858	1.82684	3.13031	0.00174623	0.0147709		TyrRII	118.471	-2.01536	0.53681	-3.75432	0.000173811	0.00246282		CG33774	34.8611	-2.1825	0.519525	-4.20096	2.6579e-05	0.000130454		CR45119	925.245	-2.3024	0.281705	-8.1731	3.00577e-16	2.92868e-14		CG32204	33.4753	-2.19657	0.549638	-3.99639	6.43159e-05	0.000424787
Nek2	35.2704	5.70936	1.03521	5.51518	3.48423e-08	9.66459e-07		CG15279	1708.08	-2.00341	0.273878	-7.31498	2.57416e-13	1.73056e-11		GstE10	38.4802	-2.17466	0.504428	-4.31115	1.62406e-05	8.27833e-05		Rh2	47.6593	-2.28426	0.814378	-2.80491	0.00503303	0.028482		cher	1910.31	-2.19287	0.200494	-10.9373	7.6433e-28	6.29575e-26
CG6026	67.5296	5.6615	0.833378	6.79344	1.09492e-11	5.5902e-10		Pmm2	61.1489	-2.00125	0.655543	-3.05281	0.00226709	0.0200314		CG44405	37.1656	-2.17133	0.561235	-3.86884	0.000109355	0.000480901		sano	107.366	-2.27312	0.710641	-3.19869	0.00138054	0.01023		Cyp4s3	216.615	-2.1782	0.285303	-7.63469	2.26366e-14	5.91386e-13
CR45231	34.7796	5.6597	1.0807	5.23706	1.63153e-07	4.01307e-06		Sulf1	1758.49	-1.9998	0.270651	-7.38886	1.48092e-13	1.04085e-11		Obp8a	11.2114	-2.17022	0.887932	-2.44413	0.0145203	0.0386668		heph	7208.67	-2.2722	0.249882	-9.0931	9.62575e-20	1.36822e-17		Tig	7385.98	-2.16949	0.211637	-10.251	1.17122e-24	7.35251e-23
CG8568	89.6645	5.64881	0.701814	8.04887	8.35626e-16	7.59471e-14		Corp	147.377	-1.98243	0.454579	-4.36102	1.29458e-05	0.000248279		GstE6	462.898	-2.16512	0.260049	-8.32582	8.37438e-17	1.46634e-15		CG7990	1067.28	-2.26163	0.262666	-8.61027	7.28887e-18	8.38706e-16		CG15412	19.5022	-2.16435	0.680316	-3.18139	0.0014657	0.00654363
CR44150	174.995	5.63639	0.54483	10.3452	4.39919e-25	1.06369e-22		CG31102	99.5347	-1.97192	0.50638	-3.89416	9.85412e-05	0.00152179		18SrRNA:CR45838	89.3646	-2.14236	0.420509	-5.09468	3.49328e-07	2.30357e-06		CR40639	77.8119	-2.25861	0.651301	-3.46784	0.000524667	0.00454085		Inos	1160.98	-2.16418	0.224016	-9.66083	4.42256e-22	2.30615e-20
CR42742	24.8018	5.58365	1.25227	4.45883	8.24075e-06	0.000139505		Ptr	91.2172	-1.96698	0.579949	-3.39164	0.000694769	0.00778469		CR45802	37.8692	-2.14054	0.530612	-4.0341	5.48121e-05	0.000255064		CG43693	11065.9	-2.25682	0.264218	-8.54152	1.32473e-17	1.49583e-15		5.8SrRNA:CR40454	489.978	-2.1625	0.317696	-6.80681	9.97871e-12	1.94052e-10
Spn38F	15.3146	5.57449	1.70458	3.2703	0.00107434	0.00984108		CR45048	185.661	-1.96687	0.516865	-3.80539	0.000141579	0.00207258		CR44307	53.7483	-2.13282	0.472891	-4.51018	6.47735e-06	3.51492e-05		l(2)01289	1243.28	-2.24198	0.346422	-6.47181	9.68353e-11	4.34931e-09		CR43960	49.9057	-2.15094	0.459169	-4.68441	2.8077e-06	2.48289e-05
CR45148	93.2656	5.55885	0.675865	8.2248	1.95515e-16	1.95744e-14		CR44065	438.702	-1.95503	0.253641	-7.70785	1.27954e-14	9.95463e-13		CG3719	370.656	-2.1307	0.22967	-9.2772	1.73986e-20	3.98706e-19		Act79B	67.9676	-2.23702	0.862066	-2.59496	0.00946031	0.0467291		Dbi	207.233	-2.14775	0.372764	-5.76169	8.32742e-09	1.11596e-07
CR45436	8.26418	5.54797	1.92883	2.87634	0.00402315	0.0294421		CG10874	787.285	-1.94811	0.239723	-8.1265	4.41861e-16	4.04875e-14		Tsf1	3510.17	-2.12958	0.177953	-11.9671	5.28417e-33	2.3931e-31		CG13739	256.277	-2.23525	0.465298	-4.80391	1.55599e-06	2.94662e-05		NTS_DM:NTS_DM:Other	264.112	-2.14683	0.274963	-7.8077	5.82413e-15	1.5991e-13
CG14142	226.796	5.53748	0.600939	9.21472	3.12099e-20	4.70536e-18		CG14495	95.9174	-1.93918	0.586763	-3.30487	0.000950204	0.00998643		Csas	4115.65	-2.12725	0.137077	-15.5187	2.59197e-54	2.66357e-52		CG3168	2059.55	-2.23313	0.263014	-8.49053	2.05689e-17	2.21887e-15		CG30022	386.633	-2.14531	0.230654	-9.30097	1.39176e-20	6.29311e-19
Cpr66D	8.09133	5.51747	1.89759	2.90761	0.00364197	0.0270092		Wdr82	41.1863	-1.93773	0.703263	-2.75534	0.00586304	0.0426372		CG2641	75.4704	-2.12191	0.454899	-4.66457	3.09266e-06	1.7695e-05		CG15309	415.389	-2.23267	0.353628	-6.31359	2.72627e-10	1.10533e-08		CR13130	11.8199	-2.14325	0.836471	-2.56225	0.0103995	0.0340903
CG31524	28.9324	5.4893	1.14188	4.80725	1.53019e-06	3.03551e-05		CR45464	56.2562	-1.93748	0.689127	-2.8115	0.00493106	0.0371029		ImpL3	192.083	-2.11013	0.294698	-7.16033	8.04849e-13	9.94707e-12		CG3790	89.4708	-2.22885	0.677885	-3.28795	0.00100918	0.00789697		TpnC73F	18.6598	-2.13537	0.798292	-2.67492	0.00747471	0.0259498
CR44484	21.6274	5.48122	1.32348	4.14151	3.45033e-05	0.000506483		CG5707	99.3506	-1.92952	0.410716	-4.69794	2.62803e-06	6.05377e-05		Pvf1	49.269	-2.10754	0.593967	-3.54825	0.000387802	0.00152473		Men-b	7339.92	-2.22782	0.26599	-8.37558	5.49503e-17	5.70864e-15		CG30187	29.4505	-2.11313	0.55123	-3.83348	0.000126343	0.00077803
slbo	7.88129	5.47308	1.97171	2.7758	0.00550661	0.037456		CG2681	94.4356	-1.92826	0.602633	-3.19973	0.00137554	0.0135234		r-l	336.974	-2.09446	0.209106	-10.0163	1.29289e-23	3.62117e-22		CR43469	89.6868	-2.21468	0.677809	-3.2674	0.00108539	0.008358		Ptr	1432.03	-2.1084	0.188866	-11.1635	6.15493e-29	5.45175e-27
CR46126	49.3777	5.47079	0.967847	5.65254	1.58095e-08	4.81234e-07		CG9776	4064.97	-1.91769	0.215684	-8.89122	6.0444e-19	7.40289e-17		CG30377	55.5954	-2.08306	0.466327	-4.46696	7.93406e-06	4.24846e-05		Pgant35A	46.2578	-2.19475	0.842072	-2.60637	0.00915076	0.0457235		CR45182	48.5453	-2.1062	0.43201	-4.87536	1.0861e-06	1.02747e-05
CG6333	21.1541	5.46347	1.36184	4.01182	6.02521e-05	0.000831141		CG13982	202.211	-1.91616	0.379338	-5.05133	4.3875e-07	1.19809e-05		CG14933	6845.29	-2.05938	0.133334	-15.4453	8.11697e-54	8.15359e-52		Proc-R	72.261	-2.19331	0.767819	-2.85654	0.00428286	0.0251926		mir-252	47.3195	-2.10297	0.42867	-4.9058	9.30454e-07	8.88673e-06
CG43248	7.7615	5.45566	1.90078	2.87022	0.00410185	0.0298496		Nup44A	111.204	-1.91445	0.529763	-3.61378	0.00030177	0.00390129		CG13384	1633.92	-2.05655	0.148639	-13.8359	1.54765e-43	1.11766e-41		PIG-S	40.1314	-2.17962	0.826105	-2.63843	0.008329	0.0424782		Irk3	777.132	-2.1029	0.18333	-11.4706	1.85367e-30	1.80238e-28
CG42591	22.551	5.44339	1.26134	4.31557	1.5919e-05	0.000254049		CG33303	108.752	-1.8958	0.64282	-2.94919	0.00318612	0.0261701		CR46098	23.4566	-2.05651	0.640351	-3.21153	0.00132028	0.00461753		CG44008	51.5989	-2.17957	0.833021	-2.61647	0.00888447	0.0447632		AdoR	990.01	-2.09437	0.224115	-9.34504	9.18525e-21	4.21687e-19
CG33017	14.9589	5.43914	1.52867	3.55809	0.000373565	0.00405355		CysRS	77.1929	-1.88972	0.581848	-3.24779	0.00116305	0.0118022		CG31955	95.5789	-2.05623	0.351273	-5.85363	4.80945e-09	4.0184e-08		DCP1	91.2675	-2.17902	0.614003	-3.54887	0.000386884	0.0035119		CG3625	108.061	-2.09384	0.331056	-6.32472	2.53686e-10	4.23313e-09
CG32712	7.55701	5.41505	2.02319	2.67649	0.00743979	0.0474214		CG12107	124.689	-1.87357	0.692643	-2.70495	0.0068314	0.0478507		CG8745	668.029	-2.05449	0.189864	-10.8209	2.7414e-27	9.06563e-26		Syngr	181.724	-2.17575	0.512218	-4.24771	2.15969e-05	0.000304263		CG32512	1178.03	-2.08333	0.252851	-8.23936	1.7314e-16	5.54219e-15
Tektin-C	41.3975	5.41035	1.01191	5.34666	8.95922e-08	2.31011e-06		CG17929	55.9463	-1.87103	0.580089	-3.22541	0.00125792	0.0126097		Sp7	981.925	-2.04401	0.190016	-10.7571	5.4897e-27	1.79761e-25		CG7824	120.141	-2.17427	0.571962	-3.80142	0.000143868	0.00153824		CG8907	99.7399	-2.08201	0.318095	-6.54525	5.93961e-11	1.06239e-09
CG9897	22.0439	5.40466	1.29451	4.17507	2.97895e-05	0.000447017		Tbh	139.763	-1.86728	0.449791	-4.15144	3.30383e-05	0.000570819		dnd	151.809	-2.04205	0.28902	-7.06543	1.60125e-12	1.92207e-11		Rtca	80.7152	-2.17302	0.579718	-3.74841	0.000177958	0.00183925		CG15548	63.3265	-2.08173	0.398124	-5.22883	1.70582e-07	1.85064e-06
CG14110	7.42857	5.39002	1.9157	2.8136	0.00489895	0.0342405		baf	190.099	-1.86623	0.457799	-4.07652	4.57153e-05	0.000765221		Ets21C	254.695	-2.04166	0.255037	-8.00533	1.19147e-15	1.89275e-14		mir-4961	570.49	-2.16449	0.512006	-4.22747	2.36337e-05	0.000328588		CG6036	143.494	-2.08046	0.321539	-6.47031	9.78022e-11	1.71845e-09
CR44470	20.1203	5.38679	1.33044	4.04886	5.14671e-05	0.000722399		mir-100	36.3227	-1.85873	0.686281	-2.70841	0.00676068	0.047598		Spn43Ab	371.556	-2.03872	0.187298	-10.8849	1.36074e-27	4.59077e-26		CG31706	1241.71	-2.15575	0.272696	-7.90531	2.67264e-15	2.37433e-13		CG31089	561.878	-2.07059	0.226477	-9.14258	6.09817e-20	2.61999e-18
CR44606	640.34	5.37678	0.352182	15.267	1.26828e-52	1.80589e-49		Pfk	1071.76	-1.8465	0.225622	-8.18403	2.74495e-16	2.55301e-14		CG42259	101.731	-2.03312	0.31724	-6.40877	1.467e-10	1.46481e-09		wupA	131.821	-2.15191	0.824086	-2.61127	0.00902058	0.045279		CG13623	16.8605	-2.05114	0.814369	-2.51868	0.0117794	0.0376127
CR45150	1702.82	5.37054	0.258538	20.7728	7.63391e-96	4.89143e-92		Dcp-1	85.7007	-1.84609	0.596424	-3.09527	0.00196635	0.0179511		CG1552	2172.95	-2.03135	0.162479	-12.5022	7.2601e-36	3.68802e-34		CG5895	155.796	-2.14798	0.740102	-2.90228	0.00370462	0.0223238		CG18031	18.9663	-2.04207	0.769077	-2.65522	0.00792562	0.0272591
dy	90.5425	5.34757	0.759082	7.04478	1.8575e-12	1.03495e-10		CG8066	292.601	-1.84333	0.373534	-4.93483	8.02203e-07	2.06304e-05		AnxB9	3160.18	-2.02048	0.115879	-17.4361	4.3939e-68	6.5225e-66		snoRNA:CG43051-a	94.2564	-2.14663	0.552345	-3.88639	0.000101747	0.00114221		CG43078	2609.99	-2.04047	0.176278	-11.5753	5.49926e-31	5.5129e-29
CG12395	162.67	5.34169	0.539156	9.9075	3.86177e-23	7.73259e-21		ACCORD_I-int:Gypsy:LTR	32444.6	-1.83883	0.28921	-6.35812	2.04236e-10	9.46215e-09		CG9436	94.971	-2.02037	0.359409	-5.62137	1.89446e-08	1.47237e-07		CG8745	4732.16	-2.14356	0.220848	-9.70603	2.84184e-22	5.2023e-20		CG1552	3404.36	-2.03362	0.224117	-9.07393	1.14802e-19	4.82018e-18
CR44708	20.7191	5.31374	1.31904	4.02848	5.61388e-05	0.000782828		CG6654	164.762	-1.82877	0.360182	-5.07733	3.82773e-07	1.05454e-05		CR44964	15.1003	-2.00856	0.847789	-2.36918	0.0178277	0.0459981		Cyp28d1	1804.23	-2.12625	0.246591	-8.62259	6.54564e-18	7.6781e-16		CR46082	588.834	-2.02845	0.268521	-7.55418	4.2151e-14	1.06672e-12
Ilp3	13.914	5.30456	1.89734	2.79579	0.00517729	0.0357473		CG14277	71.0138	-1.82507	0.621668	-2.93576	0.00332727	0.0270423		Gypsy_LTR:Gypsy:LTR	955.205	-2.00834	0.22671	-8.85863	8.10072e-19	1.63236e-17		IP3K1	366.106	-2.11392	0.488182	-4.33018	1.48986e-05	0.000220325		GstE1	937.86	-2.02653	0.204514	-9.90899	3.80454e-23	2.13915e-21
CG4017	150.297	5.30085	0.628168	8.4386	3.21172e-17	3.64232e-15		Mdr49	171.497	-1.82193	0.439048	-4.14972	3.32882e-05	0.000574303		Fie	208.144	-2.00658	0.24257	-8.27218	1.31529e-16	2.25865e-15		Gabat	1218.07	-2.10707	0.281452	-7.48642	7.07751e-14	5.05979e-12		Obp44a	13076.1	-2.0196	0.204521	-9.87478	5.35521e-23	2.95956e-21
CG33912	12.799	5.25677	1.59972	3.28606	0.001016	0.00941439		CG1665	42.0401	-1.81809	0.614028	-2.96092	0.0030672	0.0253686		CG44006	58.7029	-2.00301	0.485947	-4.12187	3.75807e-05	0.00017957		gas	279.712	-2.10408	0.527367	-3.98979	6.61328e-05	0.000778769		CG10103	678.651	-2.0148	0.191943	-10.4968	8.93139e-26	6.07899e-24
CR44711	99.3791	5.23993	0.606647	8.63752	5.74454e-18	7.21729e-16		CR45949	102.953	-1.81192	0.565149	-3.2061	0.00134549	0.0133256		tara	953.586	-1.98958	0.158496	-12.5528	3.83477e-36	1.96293e-34		CG5062	52.5256	-2.1026	0.812418	-2.58808	0.0096513	0.0474205		CG2750	80.625	-2.01356	0.3543	-5.6832	1.32195e-08	1.72507e-07
mir-4966-1	12.8777	5.18351	1.91107	2.71236	0.00668055	0.0435238		AstC-R1	43.7456	-1.81063	0.601204	-3.01168	0.00259809	0.0223649		CR44711	36.341	-1.98716	0.571505	-3.47706	0.000506951	0.00194455		Ir85a	1329.6	-2.10218	0.347225	-6.05423	1.41092e-09	4.92681e-08		mim	8120.14	-2.00649	0.193081	-10.392	2.69734e-25	1.75286e-23
Vha68-3	17.5619	5.18006	1.37666	3.76278	0.000168035	0.00203917		CG3209	988.669	-1.80224	0.2254	-7.99572	1.28816e-15	1.13819e-13		CG14688	391.063	-1.98463	0.22637	-8.76721	1.83146e-18	3.65199e-17		Fie	485.289	-2.10155	0.356317	-5.89797	3.67997e-09	1.20166e-07		Ugt36Bc	114.158	-2.00523	0.312676	-6.41312	1.42574e-10	2.46163e-09
CG34382	47.0489	5.17113	0.912235	5.66864	1.43933e-08	4.43388e-07		CG13255	326.9	-1.79653	0.325366	-5.52156	3.35998e-08	1.16097e-06		CR46263	95.9055	-1.98354	0.329965	-6.01136	1.8397e-09	1.62986e-08		GILT2	100.682	-2.09936	0.552603	-3.79903	0.000145263	0.00155041		COQ7	454.563	-1.99898	0.242091	-8.25712	1.49231e-16	4.8126e-15
CG14626	136.074	5.13927	0.566578	9.07071	1.18239e-19	1.59499e-17		Sesn	2200.53	-1.79529	0.212834	-8.43517	3.30716e-17	3.55736e-15		CR45141	440.281	-1.97691	0.178166	-11.0959	1.31358e-28	4.67327e-27		CG43092	101.763	-2.09216	0.61703	-3.3907	0.000697145	0.0058089		Syngr	384.649	-1.99523	0.253308	-7.87671	3.36101e-15	9.34723e-14
Gale	1222.69	5.12547	0.324352	15.8022	3.00408e-56	6.41622e-53		Taz	1022.79	-1.79405	0.226822	-7.90949	2.58439e-15	2.22006e-13		hdc	18551.9	-1.97447	0.153056	-12.9003	4.48236e-38	2.54827e-36		Art2	141.651	-2.09166	0.679927	-3.0763	0.00209587	0.014226		GstD3	68.0789	-1.99083	0.37259	-5.34321	9.13159e-08	1.0432e-06
CG3347	86.3551	5.11712	0.822793	6.2192	4.9968e-10	1.97028e-08		CG34136	415.335	-1.7921	0.282045	-6.35397	2.09826e-10	9.64886e-09		Nmda1	3310.24	-1.97422	0.173473	-11.3805	5.22843e-30	2.0365e-28		CG14556	227.683	-2.08743	0.630204	-3.31232	0.000925272	0.00730662		Cyp28d1	2926.05	-1.98467	0.194325	-10.2132	1.73068e-24	1.06577e-22
CG32260	11.8942	5.07144	1.79955	2.81816	0.00482991	0.0339362		CG14131	619.335	-1.78927	0.269923	-6.62883	3.38356e-11	1.79633e-09		CG34136	513.269	-1.97383	0.251255	-7.85589	3.96939e-15	6.02625e-14		CG1578	882.598	-2.08313	0.341811	-6.09439	1.09855e-09	3.90023e-08		CR44431	44.8617	-1.97564	0.455918	-4.33334	1.46867e-05	0.000113174
CR42755	21.7341	5.07043	1.30423	3.88769	0.000101204	0.0013261		CG12768	556.787	-1.78656	0.318748	-5.60494	2.08331e-08	7.42667e-07		NLaz	524.803	-1.96664	0.244492	-8.04376	8.7123e-16	1.40575e-14		CG6852	54.0797	-2.0743	0.788809	-2.62965	0.00854718	0.0433835		mir-4955	75.9357	-1.97286	0.445347	-4.42994	9.4261e-06	7.55724e-05
Hsp23	283.064	5.0657	0.364012	13.9163	5.04327e-44	4.30864e-41		CG6576	135.49	-1.78508	0.468009	-3.81419	0.000136629	0.00200842		CG17270	55.7151	-1.96618	0.435404	-4.51576	6.30905e-06	3.43196e-05		CG8301	136.572	-2.07349	0.621448	-3.33654	0.000848271	0.00682344		Strica	17.1213	-1.96918	0.727752	-2.70584	0.00681326	0.0239687
CG33286	22.1345	5.01087	1.2014	4.17085	3.0347e-05	0.00045326		CG10103	845.162	-1.7845	0.258589	-6.90093	5.16641e-12	3.08737e-10		Ude	29.4829	-1.96563	0.619645	-3.17218	0.00151298	0.00520697		GluClalpha	3270.69	-2.07332	0.328787	-6.30598	2.86378e-10	1.14951e-08		CG31548	35.4888	-1.96793	0.47856	-4.11219	3.91924e-05	0.000274262
CR46089	781.059	4.98998	0.433796	11.5031	1.27325e-30	5.26346e-28		daw	1598.69	-1.77919	0.194398	-9.1523	5.57344e-20	7.74645e-18		GstE7	87.2307	-1.95907	0.380236	-5.15224	2.5739e-07	1.72367e-06		Pp2A-29B	927.022	-2.07184	0.276387	-7.49615	6.57205e-14	4.7547e-12		CG5196	377.831	-1.9642	0.265031	-7.41121	1.25148e-13	3.01382e-12
CG32801	58.355	4.98732	0.773952	6.44397	1.16391e-10	5.12562e-09		Copia1-I_DM:Copia:LTR	2501	-1.75958	0.23203	-7.5834	3.3662e-14	2.52363e-12		PHGPx	995.493	-1.95629	0.151604	-12.904	4.2749e-38	2.45119e-36		GlcAT-P	6538.14	-2.07055	0.283679	-7.29893	2.90067e-13	1.9256e-11		CG31849	52.1686	-1.96233	0.450979	-4.35128	1.35347e-05	0.000104997
CR44958	61.3442	4.97329	0.855176	5.81552	6.04468e-09	2.02252e-07		SP1173	1085.41	-1.75486	0.20333	-8.63061	6.10262e-18	6.98976e-16		Npc2b	733.887	-1.95367	0.215734	-9.0559	1.35447e-19	2.91867e-18		CG12237	77.6384	-2.05277	0.624494	-3.28709	0.00101228	0.0079059		Ir84a	15.4193	-1.95872	0.781158	-2.50745	0.0121605	0.0386686
CR45540	14.9838	4.9717	1.80302	2.75743	0.0058258	0.0392728		CG14556	88.0079	-1.74925	0.605732	-2.88782	0.00387918	0.030647		mfas	4315.72	-1.95142	0.143367	-13.6113	3.43039e-42	2.3264e-40		Tet	68917.9	-2.05196	0.248415	-8.2602	1.45433e-16	1.42855e-14		Npc2a	229.601	-1.95857	0.354659	-5.52239	3.3442e-08	4.06841e-07
CG17387	10.9669	4.95393	1.74424	2.84016	0.00450912	0.0322539		CG32164	95.8071	-1.74834	0.608564	-2.8729	0.00406728	0.0318231		CG5646	57.6743	-1.94853	0.460526	-4.23109	2.32561e-05	0.000115588		Bacc	7046.69	-2.05063	0.315153	-6.50678	7.67778e-11	3.50049e-09		CG10132	567.284	-1.94518	0.203783	-9.54538	1.35605e-21	6.8502e-20
CG3492	19.6848	4.94154	1.36684	3.6153	0.0003	0.00336352		Ace	10817.1	-1.74782	0.266168	-6.5666	5.14775e-11	2.63131e-09		CG11700	134.744	-1.94251	0.369416	-5.25833	1.4537e-07	1.00681e-06		Prosbeta5	167.846	-2.05043	0.512957	-3.99728	6.40745e-05	0.000759714		Eaat2	3187.53	-1.94107	0.156067	-12.4374	1.63729e-35	2.16055e-33
CR46030	10.3228	4.93333	1.67981	2.93684	0.00331572	0.0251426		Psf3	1024.89	-1.74459	0.22606	-7.71738	1.18741e-14	9.35558e-13		CG30432	197.5	-1.9338	0.266801	-7.24808	4.2273e-13	5.38387e-12		CG43788	49.0546	-2.04758	0.744604	-2.74989	0.00596151	0.0326505		CG5835	191.803	-1.93983	0.344501	-5.63085	1.79323e-08	2.30977e-07
CG13032	19.7354	4.92697	1.27906	3.85203	0.000117141	0.00150266		Dpy-30L1	107.619	-1.74409	0.567986	-3.07065	0.00213592	0.0191598		danr	98.1438	-1.93087	0.393866	-4.90235	9.46987e-07	5.8955e-06		CG6357	859.948	-2.0412	0.319847	-6.3818	1.75014e-10	7.31666e-09		scf	1267.23	-1.93048	0.18055	-10.6922	1.1066e-26	7.9947e-25
CR44830	181.809	4.91265	0.665559	7.38123	1.5683e-13	1.04134e-11		HDAC1	143.783	-1.74174	0.480764	-3.62286	0.000291365	0.00379787		CG10103	876.046	-1.93062	0.16208	-11.9116	1.03014e-32	4.58755e-31		Frq1	470.459	-2.04084	0.48191	-4.2349	2.28659e-05	0.000319013		Scp2	154.726	-1.92409	0.312054	-6.16589	7.00879e-10	1.09864e-08
Gr5a	100.455	4.885	0.638489	7.65088	1.99609e-14	1.52261e-12		GstT2	221.292	-1.7349	0.345898	-5.01565	5.28541e-07	1.40906e-05		CG16853	18.6141	-1.91051	0.740426	-2.58028	0.00987197	0.0276741		stck	618.918	-2.03954	0.316237	-6.4494	1.1229e-10	4.98783e-09		CR45210	14.4371	-1.92208	0.729474	-2.63488	0.00841664	0.028696
CG7882	10.2818	4.86065	1.72232	2.82215	0.00477033	0.0337186		CG33056	1206.94	-1.73281	0.248977	-6.95971	3.40974e-12	2.06757e-10		tsr	629.515	-1.91001	0.180009	-10.6107	2.6589e-26	8.53916e-25		CG9588	49.486	-2.03281	0.727113	-2.79573	0.0051782	0.0291398		pirk	187.792	-1.92091	0.294749	-6.51712	7.1672e-11	1.27491e-09
CR44899	38.1582	4.83248	0.85414	5.65771	1.53406e-08	4.68072e-07		CG13663	78.9172	-1.73117	0.514812	-3.36272	0.000771776	0.00847104		CG31313	21.4041	-1.90973	0.742646	-2.57152	0.0101254	0.0282944		Ndae1	195.69	-2.03279	0.65033	-3.12579	0.00177328	0.0125071		Adgf-D	221.386	-1.92038	0.303773	-6.32175	2.58614e-10	4.30978e-09
CR45815	41.9408	4.82168	0.851368	5.66345	1.48361e-08	4.55935e-07		CG5048	73.0948	-1.72804	0.551057	-3.13587	0.00171346	0.0160815		CR44137	411.323	-1.90969	0.198749	-9.60855	7.35767e-22	1.82372e-20		CG14966	61.9205	-2.03068	0.687029	-2.95574	0.00311919	0.0194362		Pdp	1523.96	-1.91028	0.21182	-9.01844	1.90792e-19	7.85772e-18
snoRNA:Me28S-C1237	56.296	4.80851	0.804441	5.97746	2.26648e-09	8.18168e-08		kirre	709.398	-1.71423	0.329944	-5.19553	2.04133e-07	6.08464e-06		nrv2	23994.1	-1.90823	0.12225	-15.6092	6.30004e-55	6.68005e-53		CG3814	129.637	-2.02554	0.557055	-3.63616	0.000276737	0.00266205		HETA:Jockey:LINE	4146.28	-1.90619	0.20471	-9.31164	1.2587e-20	5.73152e-19
CR45693	72.9473	4.79887	0.742176	6.46595	1.00667e-10	4.52646e-09		CG10226	5008.89	-1.71173	0.205268	-8.33903	7.4903e-17	7.59467e-15		HDAC11	105.997	-1.90793	0.308885	-6.17682	6.5406e-10	6.11494e-09		CG10208	96.905	-2.01741	0.547952	-3.68172	0.000231662	0.00230607		Cyp1	2888.9	-1.90468	0.18005	-10.5786	3.74416e-26	2.63149e-24
Gr93b	19.7185	4.7851	1.37015	3.4924	0.00047871	0.00499159		CG16789	52.7271	-1.70919	0.59706	-2.86268	0.00420078	0.03262		cib	2996.61	-1.89881	0.162413	-11.6912	1.41325e-31	5.975e-30		Hsp70Bb	6121.82	-2.01313	0.22674	-8.87862	6.76962e-19	9.18995e-17		CG15611	784.435	-1.89668	0.18184	-10.4305	1.79899e-25	1.21169e-23
CG33287	74.8509	4.77873	0.835979	5.71632	1.08854e-08	3.47006e-07		GstE9	42.5532	-1.69827	0.583877	-2.90861	0.00363042	0.0289918		CR42860	18.7111	-1.89585	0.779475	-2.43221	0.0150069	0.039788		mura	1947.82	-2.01269	0.279804	-7.19324	6.32712e-13	4.06618e-11		CG6723	439.704	-1.89294	0.260072	-7.27853	3.37478e-13	7.68356e-12
CG7968	24.3817	4.77251	1.18658	4.02206	5.76902e-05	0.000800358		Unc-115b	193.01	-1.69697	0.324572	-5.22833	1.71048e-07	5.18595e-06		HDAC6	1102.9	-1.89069	0.167271	-11.3031	1.26611e-29	4.7783e-28		CG7630	80.1072	-2.0058	0.672923	-2.98073	0.00287562	0.0182859		Act79B	18.887	-1.88766	0.746605	-2.52833	0.0114608	0.0367769
CG13679	9.43825	4.73543	1.71297	2.76446	0.00570176	0.0386349		Oga	117.73	-1.69646	0.595374	-2.8494	0.00438023	0.0337171		Gbp1	72.2605	-1.88489	0.398986	-4.72419	2.31037e-06	1.34965e-05		Hsp70Ba	615.372	-1.99268	0.309381	-6.44087	1.18787e-10	5.19994e-09		CG5948	68.5148	-1.88471	0.358718	-5.254	1.48827e-07	1.63659e-06
CG14302	47.892	4.71692	0.857564	5.50037	3.78995e-08	1.04224e-06		CG42817	163.488	-1.69473	0.492797	-3.439	0.000583861	0.00676884		AspRS	535.871	-1.88166	0.16675	-11.2843	1.56937e-29	5.87305e-28		CG9743	131.1	-1.9824	0.494952	-4.00524	6.19557e-05	0.000740132		AANATL2	298.293	-1.88268	0.223378	-8.4282	3.51014e-17	1.21239e-15
CR44763	42.42	4.71126	0.875793	5.37942	7.47258e-08	1.9583e-06		CG1718	1736.38	-1.69393	0.223285	-7.58642	3.28856e-14	2.48046e-12		Gli	146.276	-1.87864	0.271477	-6.92006	4.5144e-12	5.19934e-11		CG9336	116.246	-1.97496	0.719489	-2.74495	0.00605203	0.0330713		abo	32.5232	-1.87748	0.528171	-3.55468	0.000378444	0.00204515
CR43971	356.681	4.69885	0.369477	12.7176	4.72359e-37	2.88252e-34		pot	118.929	-1.68431	0.623712	-2.70047	0.00692418	0.0482819		temp	969.737	-1.87814	0.163361	-11.4969	1.36789e-30	5.44351e-29		wa-cup	102.064	-1.96988	0.555871	-3.54378	0.000394435	0.00357238		Cct2	842.448	-1.87643	0.192248	-9.76043	1.66446e-22	9.04402e-21
CG32650	18.103	4.69723	1.26997	3.6987	0.000216709	0.00252466		GstE1	288.587	-1.67998	0.389745	-4.31046	1.62918e-05	0.000305347		betaggt-II	109.341	-1.87797	0.31294	-6.00107	1.96024e-09	1.73092e-08		CG31817	185.006	-1.96981	0.457135	-4.30904	1.63968e-05	0.000240129		CG11378	49.4699	-1.87436	0.443817	-4.22326	2.4079e-05	0.000176725
topi	706.043	4.68262	0.282682	16.565	1.24822e-61	3.99897e-58		CR45131	705.237	-1.67633	0.216448	-7.74474	9.57806e-15	7.74383e-13		SmB	95.1268	-1.87568	0.343676	-5.45771	4.82327e-08	3.57994e-07		CG9380	455.874	-1.96473	0.463385	-4.23995	2.23569e-05	0.000312997		Ir20a	23.7662	-1.85851	0.584195	-3.18131	0.0014661	0.00654363
CR45267	188.029	4.67281	0.433519	10.7788	4.3353e-27	1.32278e-24		Tk	226.949	-1.67407	0.423405	-3.95382	7.69118e-05	0.00122486		ics	241.638	-1.87551	0.256068	-7.32427	2.40209e-13	3.11572e-12		Uhg7	50.2283	-1.96253	0.765286	-2.56443	0.0103344	0.0498643		CG15449	92.6053	-1.85749	0.344496	-5.39191	6.97137e-08	8.10327e-07
CG17119	213.136	4.66732	0.442661	10.5438	5.42697e-26	1.5621e-23		p24-2	183.986	-1.672	0.32859	-5.08842	3.61064e-07	9.99185e-06		CG12926	731.087	-1.87378	0.156376	-11.9826	4.38485e-33	1.99257e-31		Gs1	260.932	-1.95595	0.484241	-4.0392	5.3633e-05	0.000655201		Cyp28c1	329.333	-1.85411	0.260815	-7.1089	1.16968e-12	2.52104e-11
plh	24.7539	4.64841	1.04271	4.45802	8.2722e-06	0.000139853		CG10132	410.051	-1.66552	0.30345	-5.48862	4.05096e-08	1.37666e-06		mip130	366.713	-1.86885	0.239344	-7.80823	5.79984e-15	8.64797e-14		CG34353	110.384	-1.95405	0.640982	-3.04852	0.00229972	0.015334		Cyp9f2	345.145	-1.85342	0.249286	-7.43491	1.04641e-13	2.56292e-12
CR43864	84.3557	4.64458	0.671519	6.91652	4.62861e-12	2.46123e-10		AstA-R2	61.6618	-1.66093	0.602457	-2.75692	0.00583484	0.0424903		CG9305	639.878	-1.86559	0.199628	-9.34533	9.16066e-21	2.12108e-19		CR43051	340.044	-1.95127	0.345461	-5.64831	1.62032e-08	4.74014e-07		CG17928	220.877	-1.85257	0.299919	-6.17689	6.53762e-10	1.03273e-08
CG1340	34.435	4.63623	0.97379	4.76101	1.92623e-06	3.73627e-05		CG13877	202.568	-1.65607	0.386267	-4.28736	1.80805e-05	0.000333318		nolo	10457	-1.86409	0.128007	-14.5624	4.87345e-48	4.14708e-46		CG16935	50.7821	-1.94979	0.708373	-2.7525	0.00591425	0.0324653		CG13220	32.4907	-1.85228	0.605364	-3.05978	0.00221497	0.00927892
roX2	100.649	4.63353	1.5439	3.00118	0.00268935	0.0212478		CG9328	3346.69	-1.65502	0.225795	-7.32977	2.30554e-13	1.57567e-11		Cyp12e1	297.8	-1.85755	0.241891	-7.67928	1.59984e-14	2.28597e-13		Ca-alpha1T	1433.5	-1.93162	0.406848	-4.74777	2.0567e-06	3.80536e-05		Gabat	1122.36	-1.84468	0.201446	-9.15717	5.32753e-20	2.3042e-18
CG46304	19.6425	4.61055	1.34482	3.42837	0.000607227	0.00614662		Arc2	500.688	-1.65432	0.249092	-6.64143	3.10661e-11	1.66358e-09		Arpc4	117.009	-1.85428	0.306543	-6.049	1.45747e-09	1.31124e-08		Ssadh	383.519	-1.92732	0.38533	-5.00174	5.6816e-07	1.1815e-05		Csas	1097.75	-1.83711	0.240698	-7.63244	2.3036e-14	6.00609e-13
spn-B	68.7962	4.60183	0.734351	6.26653	3.69175e-10	1.48773e-08		CG14853	238.171	-1.64786	0.327276	-5.03509	4.77622e-07	1.29282e-05		pre-rRNA:CR45846	121.069	-1.85063	0.344009	-5.37961	7.46494e-08	5.39966e-07		CG4587	150.849	-1.92144	0.52663	-3.64855	0.000263723	0.00256546		CG5888	1193.06	-1.83682	0.199062	-9.2274	2.77285e-20	1.23225e-18
CG12983	56.9921	4.60053	0.803892	5.72282	1.04767e-08	3.35649e-07		CG17386	550.971	-1.64648	0.287109	-5.73467	9.77048e-09	3.67358e-07		Esyt2	2288.38	-1.84809	0.13748	-13.4426	3.4019e-41	2.19562e-39		CG10433	7267.71	-1.91804	0.272561	-7.03711	1.96268e-12	1.19161e-10		CG13982	106.194	-1.83035	0.370136	-4.94508	7.6111e-07	7.3894e-06
CG4681	16.9485	4.59176	1.45699	3.15153	0.00162416	0.0139689		CG9743	885.899	-1.64633	0.241081	-6.82896	8.55354e-12	4.99091e-10		CG14141	149.206	-1.84561	0.301118	-6.12918	8.83324e-10	8.13316e-09		Cdk5alpha	142.338	-1.90772	0.605633	-3.14996	0.00163293	0.0117202		nrv2	20768.7	-1.82912	0.164308	-11.1323	8.7394e-29	7.6883e-27
CG17261	47.269	4.59056	0.854585	5.37168	7.80047e-08	2.04006e-06		CG4287	311.084	-1.63589	0.319105	-5.12648	2.95204e-07	8.3981e-06		Trx-2	536.243	-1.84344	0.159153	-11.5828	5.03725e-31	2.05803e-29		CG7239	61.4695	-1.90619	0.695976	-2.73887	0.00616516	0.0335529		CG15630	1653.73	-1.81907	0.162711	-11.1798	5.12219e-29	4.60001e-27
CR45568	16.6765	4.57485	1.30935	3.494	0.000475842	0.00496573		CG4433	566.796	-1.6285	0.286233	-5.6894	1.27484e-08	4.66563e-07		CG40470	11971.1	-1.83994	0.18487	-9.9526	2.45686e-23	6.73997e-22		aPKC	1133.94	-1.88985	0.300437	-6.29033	3.168e-10	1.25907e-08		CG33332	37.3178	-1.81551	0.516536	-3.51478	0.00044012	0.00232787
CR45792	12.7849	4.56388	1.57523	2.89728	0.00376408	0.0278021		Cyp12e1	204.181	-1.62835	0.313168	-5.19961	1.99712e-07	5.98168e-06		CG12868	241.048	-1.83959	0.2143	-8.58416	9.15064e-18	1.72917e-16		CG13704	96.6221	-1.8819	0.728676	-2.58263	0.00980492	0.0479094		LManII	859.215	-1.81504	0.193052	-9.4018	5.36371e-21	2.53151e-19
CR44729	171.123	4.55529	1.71619	2.6543	0.00794721	0.0499968		Scgdelta	172.485	-1.62499	0.436184	-3.72547	0.000194953	0.00270659		CG13117	333.649	-1.83917	0.237686	-7.73782	1.01138e-14	1.47834e-13		CG9626	176.752	-1.87855	0.465182	-4.03831	5.38373e-05	0.000657032		CG34370	248.085	-1.80646	0.237471	-7.60708	2.80351e-14	7.26553e-13
CR44084	11.5009	4.55157	1.55002	2.93647	0.00331974	0.0251582		Prosalpha6	212.76	-1.61816	0.479763	-3.37283	0.000743995	0.00824661		Fis1	665.932	-1.83877	0.16843	-10.9171	9.55024e-28	3.23016e-26		CR43468	185.452	-1.87766	0.487166	-3.85425	0.000116085	0.00127227		e	216.56	-1.8062	0.269802	-6.69455	2.1633e-11	4.08029e-10
CG6974	23.7055	4.53491	1.06464	4.25956	2.04832e-05	0.000318172		CG14803	44.705	-1.61457	0.58339	-2.76757	0.00564766	0.0414363		CR44267	24.5964	-1.83834	0.646718	-2.84257	0.00447508	0.0138428		CG11474	228.027	-1.87333	0.409341	-4.57646	4.72912e-06	7.881e-05		Unc-115b	184.906	-1.80509	0.248	-7.27857	3.37373e-13	7.68356e-12
CG11384	25.1826	4.52327	1.33104	3.3983	0.00067806	0.00674114		CG12926	661.571	-1.61052	0.269786	-5.9696	2.37839e-09	9.64612e-08		Sulf1	4655.62	-1.8382	0.143836	-12.7798	2.12643e-37	1.15017e-35		RabX4	298.004	-1.87124	0.498465	-3.75401	0.000174029	0.0018126		Jheh3	175.309	-1.80267	0.296364	-6.0826	1.18247e-09	1.8054e-08
CG15484	11.272	4.52223	1.63339	2.76862	0.00562946	0.0381903		Vps25	66.0004	-1.60895	0.475063	-3.38681	0.000707101	0.00789393		rgn	2025.32	-1.83592	0.20991	-8.74626	2.20538e-18	4.37799e-17		CR45918	48.5402	-1.87121	0.709401	-2.63773	0.00834628	0.0425484		CR45689	19.4606	-1.80143	0.714195	-2.52232	0.0116584	0.0373553
CG2053	95.6541	4.521	0.631762	7.15617	8.29629e-13	4.94497e-11		CR43870	122.49	-1.60278	0.470981	-3.40307	0.000666332	0.00752742		CG7341	60.5812	-1.83013	0.416025	-4.39908	1.0871e-05	5.70228e-05		CG8369	1143.45	-1.86721	0.280257	-6.66252	2.69178e-11	1.32204e-09		Unr	11799.8	-1.80123	0.256912	-7.01105	2.36529e-12	4.94151e-11
CR44893	29.4773	4.47054	1.07927	4.14221	3.43979e-05	0.000505515		NT5E-2	67.3317	-1.59562	0.476415	-3.34923	0.000810361	0.00882409		CG11425	67.7114	-1.82903	0.379672	-4.8174	1.45439e-06	8.79615e-06		CG6723	401.226	-1.86648	0.341858	-5.4598	4.76663e-08	1.25743e-06		CG10970	347.22	-1.79978	0.271302	-6.63385	3.27045e-11	6.04193e-10
Gr43a	226.567	4.46653	0.412692	10.8229	2.68142e-27	8.59061e-25		alpha-Est8	539.178	-1.5839	0.308048	-5.14173	2.72225e-07	7.83121e-06		Scox	87.8632	-1.82073	0.383147	-4.75204	2.01375e-06	1.19201e-05		Ccm3	844.762	-1.86605	0.326035	-5.72345	1.04381e-08	3.14498e-07		CG14696	156.441	-1.79975	0.317668	-5.66552	1.4658e-08	1.90702e-07
CG14356	28.5231	4.4487	1.00475	4.42768	9.5254e-06	0.000158324		firl	60.9421	-1.5673	0.512616	-3.05746	0.00223222	0.0198937		Sec61beta	179.965	-1.81328	0.280011	-6.47575	9.43406e-11	9.57017e-10		Rab26	69.1944	-1.86437	0.701108	-2.65917	0.00783327	0.0404166		Dbp80	974.744	-1.79809	0.217022	-8.28528	1.17834e-16	3.84804e-15
CG7888	2624.88	4.44526	0.288631	15.4012	1.60735e-53	2.57477e-50		CG13532	50.791	-1.5583	0.542606	-2.87188	0.00408042	0.031896		Adgf-D	169.606	-1.81128	0.241226	-7.50866	5.97347e-14	8.15174e-13		unc-13-4A	159.135	-1.86145	0.560472	-3.32122	0.000896249	0.00714834		CG33970	1520.44	-1.79539	0.185501	-9.67859	3.71816e-22	1.97063e-20
CR45552	19.7885	4.44504	1.31974	3.36811	0.000756867	0.00731467		CG32276	491.537	-1.55826	0.351224	-4.43666	9.13634e-06	0.000182455		CG15611	593.163	-1.8092	0.190073	-9.51844	1.75791e-21	4.23165e-20		CG8320	66.4154	-1.85879	0.720545	-2.5797	0.00988868	0.0482727		Tak1	804.439	-1.79013	0.187947	-9.52466	1.65586e-21	8.26778e-20
CG9760	138.339	4.44374	0.454025	9.78743	1.27492e-22	2.43853e-20		CG42259	79.5211	-1.55539	0.497586	-3.12587	0.00177277	0.0165445		CG12321	43.987	-1.80894	0.456406	-3.96344	7.38766e-05	0.000335178		CR46082	738.827	-1.85486	0.284006	-6.53108	6.52964e-11	3.02265e-09		primo-1	17.2345	-1.79001	0.68438	-2.61552	0.00890921	0.0300898
Dnai2	18.7275	4.42955	1.35973	3.25767	0.0011233	0.0102238		CS-2	197.954	-1.55384	0.372266	-4.174	2.99303e-05	0.000520728		CG1607	2502.75	-1.80656	0.13125	-13.7643	4.18094e-43	2.93986e-41		CG6617	81.5967	-1.85265	0.578585	-3.20203	0.00136462	0.0101336		primo-2	17.2345	-1.79001	0.68438	-2.61552	0.00890921	0.0300898
Tpc2	83.7009	4.42718	0.759775	5.82697	5.64439e-09	1.9035e-07		CG17292	471.895	-1.55286	0.2519	-6.16458	7.06704e-10	3.07814e-08		baf	253.293	-1.79995	0.239949	-7.5014	6.31404e-14	8.60771e-13		Pink1	1035.22	-1.85044	0.262538	-7.04827	1.8116e-12	1.11106e-10		CG8066	48.8279	-1.78512	0.467323	-3.81989	0.000133514	0.00081713
CG3323	90.85	4.42003	0.649641	6.80381	1.0189e-11	5.26503e-10		frm	1421	-1.54865	0.249538	-6.20607	5.43262e-10	2.40866e-08		Idgf4	4329.98	-1.79676	0.132715	-13.5384	9.27371e-42	6.16402e-40		Trx-2	339.756	-1.84984	0.386111	-4.79095	1.65995e-06	3.12391e-05		p24-2	175.747	-1.78199	0.251113	-7.09635	1.28092e-12	2.74707e-11
CR46115	30.6414	4.39012	1.17749	3.72839	0.000192709	0.00229513		Sbf	1388.51	-1.54194	0.214116	-7.20141	5.95918e-13	3.92101e-11		sprt	1269.75	-1.79593	0.12762	-14.0726	5.60098e-45	4.30052e-43		CR44417	684.571	-1.84463	0.361164	-5.10744	3.26549e-07	7.21272e-06		mir-4954	33.6202	-1.77969	0.511238	-3.48114	0.000499285	0.00258892
CG33648	16.954	4.37418	1.20147	3.64068	0.000271917	0.00308192		epsilonCOP	55.4139	-1.53808	0.572279	-2.68765	0.00719577	0.049644		CG34010	59.0281	-1.79578	0.476225	-3.77087	0.000162679	0.000692383		HETA:Jockey:LINE	3487.27	-1.82526	0.340261	-5.36429	8.12696e-08	2.05418e-06		Chimpo_I-int:Gypsy:LTR	1421.53	-1.76099	0.193857	-9.08399	1.04664e-19	4.43776e-18
CG13405	460.423	4.37288	0.478331	9.14196	6.13286e-20	8.63654e-18		Arc1	743.975	-1.5343	0.279215	-5.49504	3.90615e-08	1.33478e-06		CG13751	42.6911	-1.79479	0.472789	-3.79618	0.000146941	0.000631247		CG3420	64.8463	-1.82022	0.684493	-2.65922	0.00783216	0.0404166		CG3394	60.7026	-1.75918	0.392967	-4.47666	7.58193e-06	6.19e-05
Dnah3	59.9054	4.37126	0.702219	6.22492	4.81801e-10	1.91154e-08		l(2)01289	1008.65	-1.53042	0.367561	-4.16372	3.13101e-05	0.000543206		Irk3	1576.61	-1.79123	0.139943	-12.7998	1.64442e-37	8.9671e-36		CG6674	83.1923	-1.8202	0.647694	-2.81027	0.00494993	0.0281904		CG17026	42.4232	-1.75177	0.466292	-3.75681	0.000172094	0.00102322
CR45003	14.5798	4.3663	1.35067	3.23269	0.00122629	0.0110048		CG10184	653.414	-1.51882	0.288786	-5.25932	1.44586e-07	4.41613e-06		PIG-V	164.869	-1.78945	0.281935	-6.34702	2.19528e-10	2.15337e-09		pre-mod(mdg4)-Y	71.0407	-1.81133	0.6044	-2.9969	0.00272742	0.0176481		CG4887	698.414	-1.74784	0.208861	-8.36843	5.83908e-17	1.95119e-15
CG31010	14.1501	4.36557	1.33045	3.28127	0.00103342	0.00952071		Arp3	366.108	-1.50036	0.412806	-3.63453	0.000278485	0.00366085		Myo31DF	241.09	-1.7887	0.225532	-7.93102	2.17352e-15	3.39231e-14		TBPH	359.469	-1.80796	0.438236	-4.12553	3.69881e-05	0.000481562		Chd64	4529.7	-1.74674	0.168787	-10.3488	4.23924e-25	2.70058e-23
CG9589	18.7189	4.3632	1.30301	3.34855	0.000812359	0.00777474		CG8086	9485.28	-1.49697	0.199154	-7.51664	5.62006e-14	4.1381e-12		FeCH	111.713	-1.78084	0.377641	-4.71568	2.40901e-06	1.40543e-05		pre-mod(mdg4)-AD	70.8519	-1.80584	0.605299	-2.98338	0.00285085	0.018159		betaggt-II	101.911	-1.74644	0.320671	-5.4462	5.14582e-08	6.07169e-07
salt	40.4604	4.35821	0.958872	4.54514	5.48992e-06	9.65065e-05		rdo	297.711	-1.49668	0.275747	-5.42773	5.70761e-08	1.89284e-06		nahoda	3368.13	-1.77659	0.120426	-14.7526	2.9598e-49	2.61874e-47		pre-mod(mdg4)-AE	70.8519	-1.80584	0.605299	-2.98338	0.00285085	0.018159		Ugt35b	2277.73	-1.74568	0.181547	-9.61555	6.87379e-22	3.51351e-20
CR44353	203.279	4.35672	0.520609	8.36852	5.83464e-17	6.28327e-15		CG3961	2819.67	-1.4917	0.20862	-7.15032	8.65781e-13	5.63669e-11		CG30108	61.9243	-1.77442	0.410657	-4.32093	1.5537e-05	7.94697e-05		metro	123.445	-1.80236	0.530144	-3.39975	0.000674463	0.00565108		18SrRNA:CR45838	47.2139	-1.74516	0.656549	-2.65808	0.00785876	0.0270651
Prp38	349.766	4.32981	0.316682	13.6724	1.48444e-42	1.11901e-39		SPR	73.2371	-1.48949	0.468442	-3.17967	0.00147443	0.0142937		WDR79	26.9989	-1.77265	0.657524	-2.69595	0.00701873	0.0204649		CG10361	95.011	-1.80188	0.589508	-3.05658	0.00223875	0.0150186		CG15631	37.3917	-1.74492	0.537837	-3.24433	0.00117728	0.00542186
CG32055	185.04	4.31824	1.13495	3.8048	0.000141921	0.00177609		hebe	1282.92	-1.48764	0.217912	-6.82677	8.68492e-12	5.04378e-10		betaTub60D	156.457	-1.77261	0.265633	-6.67316	2.50361e-11	2.6866e-10		ATPsyngamma	234.671	-1.79639	0.4922	-3.64971	0.000262538	0.00256012		Oatp58Dc	1276.25	-1.74468	0.194987	-8.94767	3.63055e-19	1.46263e-17
CR43988	29.0275	4.31469	1.03544	4.16703	3.08599e-05	0.000458781		CG6602	80.8857	-1.48739	0.447775	-3.32174	0.00089459	0.00951512		EloC	381.659	-1.7719	0.177622	-9.9757	1.94725e-23	5.37506e-22		B52	1880.41	-1.79552	0.240255	-7.4734	7.81484e-14	5.52157e-12		PGRP-LA	459.642	-1.7425	0.256758	-6.78655	1.14847e-11	2.22002e-10
CR44363	49.5887	4.30674	0.779679	5.52374	3.31867e-08	9.28524e-07		CG33523	574.207	-1.48539	0.297862	-4.98684	6.13742e-07	1.61189e-05		Dim1	27.1458	-1.77074	0.557117	-3.17839	0.00148094	0.00511119		rad	113.163	-1.79461	0.576892	-3.11083	0.00186564	0.0129992		CG8950	47.313	-1.73734	0.538087	-3.22874	0.00124339	0.00567578
CG14237	14.2831	4.28269	1.53857	2.78355	0.00537675	0.0368268		Cul4	483.107	-1.48355	0.499582	-2.96958	0.0029821	0.0248177		Cnx14D	64.788	-1.76788	0.387139	-4.56653	4.9587e-06	2.73189e-05		stwl	388.498	-1.79362	0.354711	-5.05657	4.26868e-07	9.20967e-06		Cyp6a20	699.918	-1.73633	0.226395	-7.66947	1.72709e-14	4.56744e-13
ppk18	84.2148	4.26062	0.821779	5.18462	2.16451e-07	5.21395e-06		CR43629	196.391	-1.47876	0.40502	-3.65106	0.000261156	0.00348114		CG16985	18.0949	-1.76459	0.707975	-2.49245	0.0126864	0.0343949		e	3060.63	-1.79306	0.239403	-7.48973	6.90173e-14	4.96349e-12		GstD1	2313.85	-1.7283	0.184831	-9.35071	8.70631e-21	4.03548e-19
CG14234	1147.5	4.24059	0.298867	14.1889	1.07307e-45	9.82238e-43		Der-2	79.1693	-1.47141	0.453335	-3.24574	0.00117144	0.0118776		Oatp58Dc	2125.33	-1.7637	0.129733	-13.5948	4.29762e-42	2.89981e-40		CG13954	80.6681	-1.79207	0.573464	-3.12499	0.0017781	0.0125265		CG1358	2698.07	-1.72779	0.160214	-10.7843	4.08407e-27	3.07065e-25
CG9270	255.5	4.23827	0.448881	9.44184	3.66286e-21	6.09605e-19		cry	91.9681	-1.46569	0.437545	-3.34981	0.000808663	0.0088169		CG31676	501.908	-1.76277	0.168854	-10.4396	1.63516e-25	5.09223e-24		bi	172.56	-1.79095	0.423749	-4.22643	2.37424e-05	0.000328633		r-l	215.956	-1.7196	0.282732	-6.08208	1.18631e-09	1.80912e-08
mir-4943	66.0012	4.22625	0.65822	6.42073	1.35624e-10	5.93184e-09		CG8398	127.322	-1.46532	0.461523	-3.17496	0.00149859	0.0144938		stac	793.556	-1.76199	0.162893	-10.8169	2.86353e-27	9.42284e-26		PGRP-LA	531.756	-1.78943	0.348278	-5.13794	2.77767e-07	6.23789e-06		CG6654	431.106	-1.71768	0.238023	-7.21641	5.33764e-13	1.18398e-11
fs(1)N	228.849	4.21172	1.03701	4.0614	4.87794e-05	0.000688444		CG7785	127.226	-1.46433	0.37839	-3.86989	0.000108883	0.00165465		cry	100.017	-1.76016	0.346726	-5.07652	3.84402e-07	2.51622e-06		SdhD	101.532	-1.78634	0.557101	-3.2065	0.00134362	0.0100084		CG14762	4717.46	-1.71481	0.155308	-11.0414	2.41358e-28	2.04003e-26
CR45376	74.0428	4.2037	0.736065	5.71105	1.12282e-08	3.56152e-07		Obp99c	146.239	-1.46249	0.529704	-2.76096	0.00576311	0.0421085		CG3500	30.432	-1.75574	0.596628	-2.94276	0.00325296	0.010432		CG4409	722.177	-1.78551	0.354047	-5.04313	4.57984e-07	9.77627e-06		Ada1-2	24.5073	-1.69834	0.679185	-2.50056	0.0123997	0.0392157
CG6614	13.382	4.18521	1.53534	2.72591	0.00641237	0.0421081		fru	6453.36	-1.46216	0.284604	-5.13753	2.7837e-07	7.98747e-06		CG3209	873.414	-1.74507	0.157054	-11.1113	1.10571e-28	3.96039e-27		Rim	573.123	-1.78381	0.40876	-4.36395	1.27737e-05	0.000191004		Prosbeta6	71.1429	-1.69457	0.432796	-3.91539	9.02568e-05	0.000574319
CG7896	22.5926	4.18292	1.10122	3.79845	0.000145602	0.00181683		fz	545.352	-1.45837	0.335548	-4.34625	1.38488e-05	0.000264366		CG6115	1444.18	-1.74101	0.149464	-11.6483	2.33963e-31	9.73751e-30		CG14411	1323.22	-1.78239	0.314716	-5.6635	1.48315e-08	4.35995e-07		Chi	388.426	-1.68954	0.285954	-5.90844	3.45366e-09	4.91881e-08
in	28.7786	4.1815	0.959386	4.35851	1.30949e-05	0.000212688		CG8475	1461.23	-1.44579	0.223081	-6.481	9.11143e-11	4.49038e-09		Eip71CD	1040.51	-1.73617	0.189591	-9.15748	5.31221e-20	1.17892e-18		nAChRalpha6	557.272	-1.78043	0.46257	-3.849	0.000118601	0.00129678		CG5458	95.8591	-1.6879	0.370588	-4.55466	5.24714e-06	4.41771e-05
CG15239	13.2199	4.16674	1.52084	2.73976	0.00614839	0.0408744		Ork1	89.8836	-1.44453	0.528363	-2.73398	0.00625739	0.0448198		CG8891	60.5481	-1.73522	0.409562	-4.23678	2.26749e-05	0.000112867		CG10306	110.328	-1.7769	0.507213	-3.50326	0.000459596	0.00405316		pre-rRNA:CR45846	64.9127	-1.6878	0.5637	-2.99414	0.00275221	0.0111607
CR45556	19.3935	4.16168	1.23361	3.37357	0.000741996	0.00721546		mfrn	1519.37	-1.44222	0.315209	-4.57544	4.75229e-06	0.000102236		Arpc1	232.729	-1.72873	0.266399	-6.48927	8.62509e-11	8.78957e-10		pre-mod(mdg4)-X	87.6183	-1.76995	0.555409	-3.18675	0.0014388	0.010574		CG30197	437.654	-1.68608	0.254881	-6.61516	3.71147e-11	6.82741e-10
Tdc2	263.659	4.15576	0.368576	11.2752	1.74069e-29	6.37341e-27		Kaz1-ORFB	347.033	-1.43902	0.326996	-4.40073	1.07888e-05	0.000211167		PIG-S	77.6707	-1.72864	0.3697	-4.6758	2.92814e-06	1.68475e-05		GILT1	254.72	-1.76811	0.465394	-3.79916	0.000145189	0.00155041		Cyp6a13	353.885	-1.68602	0.265695	-6.34568	2.21443e-10	3.7191e-09
GstD10	97.0129	4.15507	0.730018	5.69173	1.25758e-08	3.92114e-07		CG4896	416.301	-1.43791	0.393071	-3.65815	0.000254045	0.0034047		CR41619	21.4823	-1.72671	0.687794	-2.5105	0.0120561	0.0329049		lok	86.0829	-1.76355	0.556199	-3.17071	0.00152064	0.0110611		CG42235	2918.45	-1.68407	0.195879	-8.59751	8.14625e-18	3.02722e-16
CG31675	26.2443	4.15403	1.43509	2.89461	0.00379629	0.0280078		SP2637	13118.8	-1.43383	0.262364	-5.46505	4.62774e-08	1.55136e-06		l(2)k10201	32.9292	-1.72527	0.52082	-3.3126	0.000924315	0.00335476		AdoR	1273.31	-1.76234	0.259586	-6.78902	1.12895e-11	6.11657e-10		CG5276	42.3098	-1.67789	0.480936	-3.4888	0.000485186	0.00252594
CR44354	331.614	4.14374	0.455802	9.09109	9.80523e-20	1.35112e-17		IDEFIX_LTR:Gypsy:LTR	1447.56	-1.43003	0.320693	-4.4592	8.22654e-06	0.000166823		CG17855	21.3041	-1.72234	0.714702	-2.40987	0.0159582	0.04187		CG6006	1872.46	-1.75253	0.274522	-6.38393	1.726e-10	7.24083e-09		CG5167	47.6671	-1.67729	0.524457	-3.19815	0.00138312	0.00622137
CG13884	11.8395	4.13488	1.50899	2.74015	0.00614103	0.0408605		Gs2	16539.7	-1.42024	0.255093	-5.56754	2.58361e-08	9.02804e-07		CR41583	2074.65	-1.71898	0.529141	-3.24863	0.00115961	0.0041192		28SrRNA:CR45837	195.261	-1.7447	0.4836	-3.60772	0.000308897	0.00290888		HmgZ	577.289	-1.67551	0.283	-5.92052	3.20935e-09	4.60125e-08
cyr	30.633	4.13401	0.992752	4.1642	3.12448e-05	0.000463428		mip130	344.579	-1.41989	0.289041	-4.91241	8.99653e-07	2.28986e-05		CR40679	611.013	-1.71364	0.251566	-6.81191	9.63092e-12	1.07673e-10		Cyp6a17	151.762	-1.7443	0.545269	-3.19898	0.00137916	0.01023		Ady43A	205.755	-1.67404	0.260558	-6.42483	1.32019e-10	2.29471e-09
otk	248.604	4.12748	0.430973	9.57712	9.97881e-22	1.75176e-19		Hsp70Bb	7265.14	-1.41669	0.203114	-6.97484	3.06212e-12	1.87517e-10		mir-4954	34.8677	-1.71016	0.558159	-3.06393	0.00218449	0.00727436		UQCR-11L	155.109	-1.74253	0.462178	-3.77027	0.000163073	0.00171475		GstE6	292.907	-1.67365	0.294007	-5.69256	1.25146e-08	1.64137e-07
CG6168	17.2759	4.12598	1.33696	3.08609	0.00202804	0.0166705		Ady43A	180.288	-1.41094	0.443383	-3.18223	0.00146147	0.0142237		CG9629	279.359	-1.70743	0.214954	-7.94323	1.96983e-15	3.0816e-14		CG34114	131.482	-1.73889	0.626233	-2.77674	0.00549071	0.030599		ECSIT	34.9893	-1.67064	0.544584	-3.06774	0.00215682	0.00908238
Kal1	106.501	4.11573	0.606329	6.78794	1.13742e-11	5.7613e-10		CG9293	209.261	-1.41049	0.454401	-3.10407	0.00190878	0.017516		Dbp80	923.909	-1.70214	0.201839	-8.43316	3.3645e-17	6.09075e-16		CG6700	2153.48	-1.72281	0.270091	-6.37862	1.7869e-10	7.4446e-09		CG32295	88.2789	-1.6658	0.357377	-4.66119	3.14385e-06	2.75262e-05
CG34008	95.1619	4.10292	0.560387	7.32158	2.45074e-13	1.5625e-11		Mlf	2422.18	-1.40853	0.299474	-4.70336	2.55913e-06	5.95046e-05		CG3740	48.9192	-1.70163	0.451578	-3.7682	0.00016443	0.000698816		CG2747	853.27	-1.72262	0.331494	-5.19654	2.03027e-07	4.71725e-06		CG10352	166.075	-1.65486	0.330248	-5.01095	5.4163e-07	5.40043e-06
CG7366	27.9479	4.09186	1.04001	3.93444	8.33896e-05	0.00111201		myo	8054.9	-1.40781	0.264457	-5.32339	1.01853e-07	3.253e-06		CG42486	4554.54	-1.69666	0.13439	-12.6248	1.54087e-36	8.04139e-35		scro	123.198	-1.72163	0.519697	-3.31276	0.000923807	0.00729983		CG1607	834.471	-1.65056	0.213311	-7.73783	1.01127e-14	2.73911e-13
mei-P22	25.5615	4.08858	1.00834	4.05479	5.01801e-05	0.000705799		Obp18a	115.552	-1.40698	0.465356	-3.02345	0.00249907	0.0216777		CRIF	307.192	-1.69421	0.208151	-8.13936	3.97364e-16	6.61119e-15		CPT2	110.066	-1.72109	0.658022	-2.61555	0.00890831	0.0448646		CG11438	100.206	-1.64941	0.363509	-4.53746	5.69369e-06	4.76574e-05
CCHa2-R	17.3906	4.08648	1.15586	3.53544	0.000407103	0.00435478		Dh31-R	1754.95	-1.40639	0.260467	-5.3995	6.68252e-08	2.16395e-06		Gat	1723.94	-1.68687	0.186306	-9.05431	1.37437e-19	2.95677e-18		RpS17	266.074	-1.72014	0.484898	-3.54743	0.00038901	0.00352854		GILT2	85.4399	-1.64447	0.431839	-3.80806	0.000140061	0.000853566
CG31792	15.7059	4.08445	1.42724	2.86178	0.00421272	0.0305351		betaggt-II	126.185	-1.40354	0.372381	-3.7691	0.000163841	0.0023539		CG14556	67.0284	-1.68569	0.543541	-3.10131	0.00192667	0.0064968		UQCR-6.4	84.8175	-1.71883	0.623261	-2.75781	0.00581907	0.0320009		CR45679	35.0577	-1.64248	0.504333	-3.25675	0.00112697	0.00522929
CG30001	36.2051	4.08376	1.08491	3.76414	0.000167125	0.00203198		CG14401	249.278	-1.40336	0.301668	-4.65199	3.28741e-06	7.39369e-05		CG7322	130.393	-1.68358	0.312993	-5.37896	7.49175e-08	5.41611e-07		CR44977	224.218	-1.71558	0.425681	-4.03019	5.57324e-05	0.000674033		tal-1A	1606.36	-1.64137	0.194766	-8.4274	3.53441e-17	1.21239e-15
CG3259	176.658	4.0727	1.49099	2.73154	0.006304	0.0416851		Rip11	3351.25	-1.40079	0.226193	-6.1929	5.90662e-10	2.60017e-08		Arf102F	260.385	-1.68355	0.242421	-6.94472	3.79218e-12	4.39026e-11		CG12730	1533.97	-1.71385	0.253625	-6.75739	1.40499e-11	7.22343e-10		tal-2A	1606.36	-1.64137	0.194766	-8.4274	3.53441e-17	1.21239e-15
Cralbp	33.7823	4.04278	0.805922	5.01635	5.26632e-07	1.1737e-05		CG3168	3733.99	-1.39568	0.243219	-5.73838	9.5588e-09	3.60495e-07		CG1105	116.933	-1.68101	0.352615	-4.76727	1.86743e-06	1.1123e-05		Pka-C3	165.602	-1.70933	0.612924	-2.78881	0.00529024	0.0296872		tal-3A	1606.36	-1.64137	0.194766	-8.4274	3.53441e-17	1.21239e-15
CG14223	37.3544	4.00547	0.903227	4.43462	9.22364e-06	0.000154108		CG11529	118.33	-1.39466	0.430064	-3.24291	0.00118317	0.0119671		CG10337	449.326	-1.6784	0.201061	-8.34772	6.95938e-17	1.23476e-15		CG43066	384.93	-1.70543	0.498883	-3.41849	0.000629687	0.00532392		tal-AA	1606.36	-1.64137	0.194766	-8.4274	3.53441e-17	1.21239e-15
CR44511	51.7425	4.00284	0.6776	5.90737	3.47607e-09	1.22043e-07		ND4	535.392	-1.39235	0.492736	-2.82575	0.00471699	0.0358718		Map205	5487.52	-1.67487	0.150272	-11.1456	7.52264e-29	2.73105e-27		CG43675	5690.95	-1.70356	0.294851	-5.7777	7.57266e-09	2.32806e-07		CG3814	132.384	-1.64025	0.325618	-5.03735	4.72024e-07	4.75776e-06
CG42749	75.6376	3.99602	0.7707	5.18492	2.16106e-07	5.21395e-06		pr	650.265	-1.39012	0.248814	-5.58699	2.31042e-08	8.16569e-07		Pis	398.423	-1.67444	0.176459	-9.48907	2.33103e-21	5.55126e-20		CG10570	137.619	-1.70274	0.650346	-2.6182	0.00883942	0.044592		CG11151	70.67	-1.63934	0.373791	-4.38572	1.15603e-05	9.12128e-05
SmydA-1	132.779	3.99097	0.508734	7.8449	4.33295e-15	3.6292e-13		CG40470	94.6215	-1.38636	0.513298	-2.70089	0.00691542	0.048248		CR45327	483.762	-1.67433	0.289377	-5.78598	7.20895e-09	5.91958e-08		CG42502	137.619	-1.70274	0.650346	-2.6182	0.00883942	0.044592		CG32221	58.7827	-1.63787	0.403158	-4.0626	4.85297e-05	0.000331705
CG2650	43.5343	3.98662	0.793106	5.02659	4.9927e-07	1.1166e-05		ds	114.373	-1.38435	0.418388	-3.30877	0.000937071	0.00988198		CG32371	70.7027	-1.67014	0.447252	-3.73423	0.00018829	0.000790311		CG15209	927.078	-1.70195	0.270703	-6.28717	3.23311e-10	1.28074e-08		CG6204	50.6127	-1.63751	0.456838	-3.58444	0.000337801	0.00184868
Lsp1gamma	156	3.97736	0.506119	7.85854	3.88633e-15	3.29823e-13		CG9650	237.253	-1.3803	0.387395	-3.56303	0.000366605	0.00459929		CG7655	22.3331	-1.66925	0.662582	-2.51931	0.0117586	0.0321916		CG2321	1886.59	-1.7017	0.239062	-7.11823	1.09321e-12	6.87926e-11		CG10268	22.6097	-1.63699	0.644707	-2.53913	0.0111129	0.035928
CR43478	20.8423	3.9438	1.12341	3.51058	0.000447134	0.00470445		Npc2a	113.782	-1.37058	0.508548	-2.69509	0.0070369	0.0488476		CG5323	57.5252	-1.66849	0.443746	-3.76	0.000169912	0.000719727		CG5001	195.978	-1.70161	0.453767	-3.74997	0.000176854	0.00182998		SmE	28.2802	-1.63468	0.597819	-2.7344	0.0062494	0.0223006
CG8526	15.8918	3.94217	1.21788	3.2369	0.00120837	0.0108745		Nlg4	215.015	-1.3705	0.394437	-3.47457	0.000511681	0.00608021		EbpIII	191.397	-1.66544	0.240969	-6.91144	4.7976e-12	5.5018e-11		Rbp6	26328.8	-1.70005	0.289502	-5.87233	4.29714e-09	1.38448e-07		pyd3	109.151	-1.63278	0.302748	-5.3932	6.92134e-08	8.05642e-07
Vml	25.7142	3.92758	1.22317	3.21099	0.00132278	0.0117393		Cyp6a13	55.1837	-1.36697	0.506318	-2.69983	0.00693758	0.0483286		rump	537.747	-1.65941	0.197343	-8.40877	4.14331e-17	7.47026e-16		CG44247	204.845	-1.69756	0.475805	-3.56776	0.000360051	0.00330269		MESK4	55.141	-1.629	0.430545	-3.78358	0.000154591	0.000933754
CG34051	226.73	3.92256	0.374239	10.4814	1.05123e-25	2.7493e-23		CG30291	80.1358	-1.36305	0.477525	-2.85441	0.00431169	0.0333556		CG5734	468.037	-1.65068	0.164458	-10.0371	1.04737e-23	2.95832e-22		Trip1	155.968	-1.69706	0.481635	-3.52353	0.00042584	0.00380547		jdp	1373.61	-1.62247	0.167817	-9.66807	4.12086e-22	2.15753e-20
CG6216	65.7214	3.92097	0.758883	5.16677	2.38178e-07	5.69501e-06		CG8397	183.073	-1.35516	0.431094	-3.14354	0.00166918	0.0157496		CG6236	202.48	-1.64722	0.275704	-5.97459	2.30672e-09	2.01292e-08		TfIIFbeta	119.585	-1.69459	0.607508	-2.78941	0.00528049	0.0296463		CR46262	36.4992	-1.62147	0.513585	-3.15717	0.00159307	0.0070169
CG12483	32.9361	3.91983	0.974306	4.02321	5.74115e-05	0.000798836		l(2)SH0834	227.32	-1.34667	0.44547	-3.02304	0.00250249	0.0216777		CG15117	38.0085	-1.64531	0.484015	-3.3993	0.000675579	0.00251975		ATP6	421.934	-1.69252	0.441873	-3.83034	0.000127966	0.00138787		CG7135	50.4834	-1.62122	0.473142	-3.4265	0.000611403	0.00306936
CR44365	22.0605	3.90473	1.20165	3.24947	0.00115621	0.0104749		Caper	1101.95	-1.34373	0.262119	-5.12641	2.95325e-07	8.3981e-06		CG31650	278.186	-1.64367	0.203138	-8.09139	5.89896e-16	9.64628e-15		CG3394	308.992	-1.69215	0.350577	-4.82676	1.38773e-06	2.64875e-05		gogo	31.7899	-1.61979	0.513352	-3.15532	0.00160321	0.00705675
Porin2	17.8092	3.89922	1.10129	3.5406	0.000399214	0.00429189		Invader4_LTR:Gypsy:LTR	425.089	-1.34329	0.332504	-4.03992	5.34689e-05	0.000883059		CG10550	664.47	-1.64275	0.171448	-9.5816	9.55531e-22	2.34667e-20		Pif1B	4980.23	-1.68865	0.242493	-6.96371	3.31418e-12	1.92509e-10		Zip71B	757.778	-1.6171	0.222781	-7.25873	3.90731e-13	8.84928e-12
Nrk	519.245	3.89582	0.329101	11.8378	2.49007e-32	1.18186e-29		CG5793	131.98	-1.3412	0.406587	-3.29868	0.00097139	0.0101402		loj	170.849	-1.6374	0.268826	-6.09092	1.12267e-09	1.02381e-08		UQCR-Q	140.287	-1.68508	0.524583	-3.21223	0.00131708	0.00984714		CG3700	52.0449	-1.61582	0.500097	-3.23102	0.00123351	0.00563873
CG15784	2620.77	3.88212	0.248949	15.594	7.99251e-55	1.4632e-51		CG18208	4589.88	-1.33753	0.218076	-6.13331	8.60677e-10	3.68394e-08		CG6084	400.581	-1.63705	0.217225	-7.53619	4.83917e-14	6.68577e-13		Sh	2016.85	-1.68176	0.431331	-3.89899	9.65933e-05	0.00108716		EloC	253.33	-1.61496	0.345556	-4.6735	2.96106e-06	2.6067e-05
Wnt10	12.1366	3.86814	1.37968	2.80365	0.00505285	0.0351342		CG5854	227.109	-1.33552	0.380675	-3.50829	0.000450996	0.00549097		42979	208.697	-1.63637	0.231936	-7.05527	1.72272e-12	2.06047e-11		Dbp80	830.639	-1.67849	0.332078	-5.0545	4.31523e-07	9.27699e-06		CG10470	35.7819	-1.61256	0.545535	-2.95592	0.0031174	0.012393
CG4945	1308.84	3.85149	0.227757	16.9105	3.76286e-64	1.60737e-60		Cyp6d4	187.435	-1.33286	0.342308	-3.89375	9.87064e-05	0.00152244		chic	10978.2	-1.63285	0.117823	-13.8585	1.13023e-43	8.29664e-42		Pde1c	321.086	-1.67546	0.481558	-3.47924	0.00050284	0.00438018		CalpB	1788.19	-1.61214	0.19495	-8.26951	1.34512e-16	4.37062e-15
Or85f	139.352	3.83575	0.570769	6.72031	1.81339e-11	9.07759e-10		CG31313	145.684	-1.33046	0.468197	-2.84167	0.00448775	0.0344163		Invader4_LTR:Gypsy:LTR	860.637	-1.62483	0.297543	-5.46083	4.73925e-08	3.52149e-07		Pif1A	5145.47	-1.67246	0.246755	-6.7778	1.22019e-11	6.4944e-10		GstS1	336.284	-1.61075	0.271996	-5.92195	3.18148e-09	4.56636e-08
CG13847	51.1518	3.83328	1.05722	3.62581	0.000288061	0.00324671		CG15630	4352.87	-1.32994	0.19503	-6.81917	9.15664e-12	5.24387e-10		HmgZ	1551	-1.62461	0.138714	-11.7119	1.10713e-31	4.69565e-30		CG42514	134.046	-1.67217	0.469845	-3.55898	0.000372293	0.00339219		FROGGER_I-int:Copia:LTR	356.84	-1.60822	0.2694	-5.96964	2.37784e-09	3.49435e-08
aub	29.4059	3.82265	1.18178	3.23465	0.00121794	0.0109375		CG43341	253.302	-1.32751	0.313875	-4.22942	2.34298e-05	0.000420039		Adam	881.501	-1.61901	0.182914	-8.85122	8.65663e-19	1.73914e-17		Mi-2	1638.17	-1.65481	0.287974	-5.74638	9.11746e-09	2.76083e-07		Vha100-1	1289.57	-1.60378	0.184822	-8.67741	4.04893e-18	1.52212e-16
CR45936	28.7087	3.81381	0.986228	3.86706	0.000110154	0.00143021		Hsp70Ba	893.48	-1.32562	0.212495	-6.23835	4.42197e-10	1.98188e-08		GstS1	197.433	-1.6132	0.323968	-4.97952	6.37435e-07	4.03608e-06		jeb	420.307	-1.65454	0.482386	-3.42992	0.000603762	0.0051407		wtrw	5517.9	-1.60252	0.20077	-7.98186	1.44143e-15	4.12402e-14
CG5254	247.778	3.80468	0.487718	7.80098	6.14304e-15	5.01421e-13		Esyt2	1457.5	-1.31985	0.193457	-6.82246	8.94946e-12	5.14906e-10		pre-rRNA:CR45845	7014.03	-1.6094	0.119292	-13.4912	1.76143e-41	1.15357e-39		CG10654	868.371	-1.65217	0.313226	-5.2747	1.32971e-07	3.18131e-06		ScpX	93.4263	-1.60251	0.316078	-5.07	3.97814e-07	4.054e-06
CG9925	26.1113	3.78316	1.24374	3.04176	0.00235198	0.0189206		Pgm	295.33	-1.31152	0.332088	-3.9493	7.83791e-05	0.00124356		CHMP2B	138.734	-1.60629	0.312152	-5.14585	2.6631e-07	1.78252e-06		CG6912	15985.5	-1.64939	0.335719	-4.91302	8.96859e-07	1.78221e-05		CG34256	204.672	-1.60118	0.305563	-5.24008	1.60503e-07	1.7501e-06
CG13258	21.1767	3.76479	1.0411	3.61617	0.000298997	0.00335521		SKIP	1882.67	-1.30693	0.277935	-4.70229	2.57264e-06	5.95947e-05		VhaAC39-1	1088.43	-1.60195	0.139565	-11.4782	1.69875e-30	6.73449e-29		CG13295	129.964	-1.64868	0.537429	-3.06772	0.00215699	0.0145909		CG6084	329.161	-1.59943	0.212666	-7.52084	5.44273e-14	1.35879e-12
CG13075	49.9771	3.7561	0.772402	4.86288	1.15689e-06	2.36076e-05		ry	376.504	-1.30685	0.303004	-4.31296	1.61081e-05	0.000302823		Ilk	193.681	-1.60018	0.275174	-5.81517	6.0571e-09	5.01381e-08		CG15771	1564.76	-1.64272	0.316845	-5.18464	2.16438e-07	5.00001e-06		CG44004	28.6937	-1.59847	0.616415	-2.59318	0.00950937	0.0317683
CG32195	662.968	3.75497	0.296393	12.6689	8.79227e-37	5.1215e-34		Dyrk2	3059.92	-1.30438	0.224291	-5.81557	6.04278e-09	2.34323e-07		CG17514	5052.53	-1.59983	0.126587	-12.6382	1.30047e-36	6.84025e-35		scu	289.681	-1.63963	0.380584	-4.3082	1.64586e-05	0.000240742		sgl	2765.51	-1.59697	0.170339	-9.3752	6.90432e-21	3.23503e-19
CG14662	30.3775	3.74885	0.888165	4.22089	2.43338e-05	0.000369915		Rbp	3702.59	-1.303	0.26108	-4.99079	6.01322e-07	1.586e-05		CG34408	763.778	-1.59982	0.160345	-9.97734	1.91537e-23	5.29801e-22		htt	1523.72	-1.63776	0.274228	-5.97225	2.33998e-09	7.96386e-08		Cht10	138.643	-1.59566	0.320412	-4.98002	6.35763e-07	6.2761e-06
Pkd2	37.9908	3.73108	0.824647	4.52446	6.05499e-06	0.000105		mei-38	257.666	-1.30038	0.311429	-4.17554	2.97279e-05	0.000517936		Mlc-c	3139.5	-1.59842	0.115461	-13.8439	1.38534e-43	1.01138e-41		Rbp1-like	4653.11	-1.63759	0.361783	-4.52646	5.99811e-06	9.68221e-05		CR46105	28.2577	-1.59401	0.56976	-2.79769	0.005147	0.0189741
CG2157	47.9938	3.71832	0.668921	5.55868	2.71829e-08	7.88118e-07		CG43850	298.746	-1.29946	0.447623	-2.90303	0.00369567	0.0294369		CR44779	322.99	-1.59761	0.200162	-7.98156	1.44497e-15	2.28189e-14		CR45136	296.756	-1.63694	0.372231	-4.39764	1.09434e-05	0.000165895		CG5646	53.8744	-1.59046	0.505337	-3.14733	0.00164768	0.00722544
fz3	335.82	3.71749	1.03033	3.60804	0.000308518	0.00344696		Notum	159.414	-1.2899	0.343443	-3.7558	0.000172791	0.00245399		GstE11	28.4717	-1.5936	0.573143	-2.78046	0.00542824	0.016355		CG30022	572.72	-1.63632	0.342114	-4.78296	1.72731e-06	3.22556e-05		CR45243	26.2515	-1.59	0.653012	-2.43487	0.0148973	0.0457269
CR44165	297.449	3.71645	0.385231	9.64733	5.04518e-22	9.23629e-20		rost	462.094	-1.28973	0.28929	-4.45827	8.26229e-06	0.000167274		CG7054	105.872	-1.5922	0.354137	-4.49601	6.92405e-06	3.74061e-05		fog	5648.55	-1.63387	0.268109	-6.09406	1.10079e-09	3.90023e-08		Hsp22	527.845	-1.58788	0.245149	-6.47721	9.34368e-11	1.64846e-09
CG31371	13.4015	3.71412	1.36925	2.71251	0.00667757	0.0435238		NLaz	269.858	-1.28856	0.393164	-3.2774	0.00104767	0.0107997		cpa	1136.18	-1.5914	0.156009	-10.2007	1.96804e-24	5.82994e-23		CG2258	828.878	-1.63068	0.316977	-5.14448	2.68268e-07	6.04703e-06		CG4456	527.929	-1.58691	0.245227	-6.47121	9.72214e-11	1.7129e-09
CG43813	27.0236	3.68321	0.894567	4.11731	3.83329e-05	0.000555068		Pex10	147.256	-1.28712	0.450992	-2.85397	0.00431765	0.03336		Vps2	203.748	-1.58804	0.246265	-6.4485	1.12964e-10	1.13988e-09		mRpS9	187.392	-1.62662	0.536948	-3.02937	0.00245062	0.0161266		SP1173	175.998	-1.584	0.317159	-4.99432	5.90428e-07	5.85538e-06
CG8028	50.8226	3.6811	0.746381	4.93193	8.14212e-07	1.73613e-05		jp	1941.05	-1.28347	0.269327	-4.76545	1.88433e-06	4.50776e-05		14-3-3zeta	8574.91	-1.58723	0.115017	-13.7999	2.552e-43	1.82325e-41		CG2889	143.759	-1.62426	0.474368	-3.42404	0.000616969	0.00522004		CG5168	241.745	-1.58311	0.283863	-5.57703	2.44666e-08	3.05408e-07
CR44096	53.6942	3.67976	0.647587	5.68226	1.32925e-08	4.13455e-07		CG11221	119.671	-1.28344	0.474613	-2.70419	0.00684709	0.0479335		Pp2A-29B	931.861	-1.58218	0.139706	-11.3251	9.8531e-30	3.77185e-28		CG43707	135.661	-1.61633	0.551009	-2.9334	0.0033527	0.0205725		Thiolase	137.158	-1.58303	0.353302	-4.48066	7.44142e-06	6.08681e-05
Cpr92F	30.2348	3.67717	1.11319	3.30327	0.000955643	0.00892607		Traf-like	149.556	-1.28325	0.470832	-2.7255	0.00642042	0.0456297		CG10420	118.222	-1.57833	0.349499	-4.51598	6.30243e-06	3.42975e-05		pre-mod(mdg4)-U	101.242	-1.6146	0.528499	-3.05508	0.00225001	0.0150586		CG9338	33.7749	-1.58293	0.567923	-2.78724	0.00531598	0.0194749
CR46056	56.7168	3.66966	0.696879	5.26585	1.39543e-07	3.48586e-06		Cpr92F	74.4435	-1.28291	0.4763	-2.6935	0.00707056	0.0489439		Jheh3	422.185	-1.57742	0.205681	-7.66929	1.72945e-14	2.46327e-13		pre-mod(mdg4)-V	101.242	-1.6146	0.528499	-3.05508	0.00225001	0.0150586		CG14075	40.0242	-1.57972	0.454244	-3.4777	0.000505733	0.00261396
CG15564	65.2295	3.6687	0.817432	4.48808	7.18689e-06	0.000123458		CG42748	4031.53	-1.27913	0.272008	-4.70255	2.56926e-06	5.95947e-05		Gypsy2-I_DM:Gypsy:LTR	13983.8	-1.57708	0.188669	-8.359	6.32541e-17	1.12677e-15		mlt	9075.15	-1.61319	0.282873	-5.7029	1.17789e-08	3.51388e-07		CR45016	23.4848	-1.57223	0.594625	-2.64407	0.00819147	0.0280197
gom	248.84	3.66208	0.517985	7.06986	1.55085e-12	8.75511e-11		mol	215.426	-1.27072	0.438859	-2.89552	0.00378531	0.0300541		Sec22	998.609	-1.56899	0.159834	-9.81635	9.57493e-23	2.51318e-21		CG34113	144.672	-1.6128	0.570654	-2.82624	0.00470979	0.0271228		Cnx14D	35.9732	-1.5713	0.464019	-3.38629	0.000708444	0.00349141
CR43941	56.8971	3.65942	0.68304	5.35755	8.43598e-08	2.1884e-06		CG5674	645.643	-1.26145	0.416646	-3.02763	0.00246478	0.0214411		iPLA2-VIA	498.498	-1.56731	0.183811	-8.52675	1.50518e-17	2.78135e-16		ogre	12207.8	-1.61198	0.276257	-5.83509	5.37629e-09	1.70489e-07		GstD9	318.131	-1.5702	0.253013	-6.20602	5.43435e-10	8.65481e-09
CR43150	66.1728	3.63218	0.609092	5.96327	2.47243e-09	8.87514e-08		LOOPER1_DM:PiggyBac:DNA	434.82	-1.26	0.383943	-3.28174	0.0010317	0.0106886		CR45736	387.569	-1.56463	0.258275	-6.05801	1.37815e-09	1.24828e-08		CG34404	302.088	-1.60692	0.407856	-3.93992	8.15077e-05	0.000940569		CG17556	79.6808	-1.56976	0.376346	-4.17106	3.03189e-05	0.000217462
CG15625	46.8557	3.63174	0.951464	3.817	0.000135084	0.00170049		moody	37469.7	-1.25926	0.252244	-4.99221	5.96916e-07	1.57775e-05		CG31999	2511.11	-1.56416	0.200849	-7.78775	6.82119e-15	1.0092e-13		FROGGER_I-int:Copia:LTR	307.315	-1.60632	0.518638	-3.09719	0.00195363	0.0134878		kuk	689.376	-1.56914	0.20495	-7.65622	1.91485e-14	5.04092e-13
Syx17	604.142	3.63145	0.362293	10.0235	1.20138e-23	2.60944e-21		CG31522	686.86	-1.25721	0.328475	-3.82741	0.000129497	0.00191668		CG5196	837.104	-1.56402	0.17615	-8.87892	6.75119e-19	1.37076e-17		pre-mod(mdg4)-W	102.054	-1.60459	0.527416	-3.04236	0.00234732	0.0155912		TBPH	275.248	-1.56407	0.270282	-5.7868	7.17417e-09	9.73519e-08
CG11398	155.74	3.62772	0.472652	7.67524	1.65115e-14	1.28239e-12		Cyp12b2	407.234	-1.25383	0.291502	-4.30125	1.69834e-05	0.000316392		Unc-115b	377.235	-1.56118	0.22826	-6.83947	7.94873e-12	9.00722e-11		Slik	7586.01	-1.60385	0.232459	-6.89948	5.21932e-12	2.94672e-10		Adi1	87.858	-1.56287	0.334648	-4.6702	3.00908e-06	2.64717e-05
CG32532	225.348	3.62758	0.489937	7.40417	1.31973e-13	8.90125e-12		CG10337	199.062	-1.25307	0.389626	-3.21609	0.0012995	0.0129725		CG9776	2338.45	-1.56106	0.14255	-10.951	6.57007e-28	2.25067e-26		ash2	177.563	-1.60141	0.478133	-3.34929	0.000810197	0.00656086		CG42673	1345.95	-1.56056	0.164843	-9.46695	2.88147e-21	1.41148e-19
Strn-Mlck	7202.11	3.62499	0.252237	14.3714	7.82693e-47	7.71554e-44		CG17572	160.719	-1.25269	0.45836	-2.73298	0.00627641	0.0448844		CG30109	47.5748	-1.55935	0.499439	-3.12221	0.00179496	0.00608803		CG10103	603.66	-1.59286	0.298658	-5.33339	9.63935e-08	2.40625e-06		hoe1	4168.28	-1.55919	0.165474	-9.42255	4.40256e-21	2.10866e-19
CR44460	252.017	3.61831	0.386386	9.36449	7.64151e-21	1.23957e-18		Unr	15661.1	-1.2517	0.335482	-3.73105	0.00019068	0.00265621		Plod	395.709	-1.55825	0.270048	-5.77028	7.9141e-09	6.46286e-08		alphagamma-element:CR32865	120.105	-1.59039	0.510155	-3.11747	0.00182408	0.0127686		pre-rRNA:CR45845	7649.72	-1.55848	0.472321	-3.29962	0.000968174	0.00458792
CG7049	33.825	3.6124	0.893679	4.04217	5.29595e-05	0.000740104		CG5056	235.008	-1.24793	0.380593	-3.27892	0.00104205	0.0107689		INPP5E	377.226	-1.55591	0.193395	-8.04526	8.60644e-16	1.39035e-14		jp	318.347	-1.58936	0.539068	-2.94834	0.00319486	0.0197769		CG8298	46.0176	-1.55651	0.546442	-2.84845	0.00439334	0.0165207
CR45806	33.825	3.6124	0.893679	4.04217	5.29595e-05	0.000740104		TOM_I-int:Gypsy:LTR	659.657	-1.24619	0.379876	-3.28051	0.00103619	0.0107261		CG4872	75.8294	-1.55577	0.379482	-4.09972	4.13646e-05	0.000196596		CR42862	31249.1	-1.58119	0.232976	-6.78692	1.14556e-11	6.17154e-10		CG15098	580.189	-1.55529	0.211631	-7.34906	1.99606e-13	4.66783e-12
CG34347	2443.14	3.60956	0.243071	14.8498	6.97335e-50	8.12395e-47		Tailor	131.712	-1.23746	0.354857	-3.48721	0.00048808	0.00585602		CG17556	92.8918	-1.555	0.360692	-4.31116	1.62401e-05	8.27833e-05		CG43427	2622.38	-1.57941	0.228195	-6.92132	4.47467e-12	2.56222e-10		Cyp6t1	197.888	-1.55453	0.293223	-5.30154	1.14831e-07	1.28017e-06
CR44230	18.4579	3.60594	1.28901	2.79746	0.00515059	0.0356594		CG3301	127.058	-1.23039	0.402567	-3.05637	0.00224038	0.0199377		Snx3	572.308	-1.55433	0.163198	-9.52422	1.6628e-21	4.01718e-20		CG45050	19486.1	-1.57841	0.257055	-6.14037	8.233e-10	3.00517e-08		CG42613	121467	-1.55329	0.200743	-7.73768	1.01245e-14	2.73911e-13
CG17154	75.9089	3.58353	0.612739	5.84838	4.9639e-09	1.69633e-07		swm	1769.6	-1.22922	0.34045	-3.61057	0.000305529	0.00394097		SH3PX1	1125.93	-1.55254	0.180879	-8.5833	9.21863e-18	1.73711e-16		CR44021	252.819	-1.57457	0.389983	-4.03754	5.40137e-05	0.000658521		CG3091	194.175	-1.55183	0.295581	-5.2501	1.52013e-07	1.66738e-06
CG3655	7573.91	3.58177	0.219562	16.3133	7.94017e-60	2.03507e-56		CG5335	202.245	-1.22662	0.359121	-3.41562	0.000636361	0.00724842		XRCC1	274.192	-1.55243	0.229238	-6.77212	1.26906e-11	1.40353e-10		CG31650	339.927	-1.57236	0.397134	-3.95928	7.51774e-05	0.000875885		stck	796.253	-1.54813	0.209949	-7.37385	1.65773e-13	3.90488e-12
mir-284	10.2665	3.57958	1.34394	2.6635	0.00773316	0.0488902		Frq2	1008.51	-1.22644	0.269767	-4.54628	5.4602e-06	0.000115261		Tig	6418.44	-1.54979	0.124397	-12.4585	1.25771e-35	6.24649e-34		Pomp	288.773	-1.57093	0.450229	-3.48917	0.000484525	0.00423591		CG3719	275.494	-1.5479	0.290987	-5.3195	1.04055e-07	1.17114e-06
CG15539	18.1332	3.57807	1.21586	2.94282	0.00325239	0.0247279		Mp	561.438	-1.22415	0.242135	-5.05565	4.2893e-07	1.17386e-05		Unr	12387.8	-1.54878	0.157837	-9.81251	9.94628e-23	2.60553e-21		Khc-73	6742.74	-1.57017	0.238309	-6.5888	4.43382e-11	2.10903e-09		CG30015	1409.48	-1.54377	0.186915	-8.25922	1.4663e-16	4.75242e-15
CG45071	552.315	3.55285	0.364453	9.74843	1.87343e-22	3.53059e-20		Trx-2	677.552	-1.22398	0.227584	-5.37814	7.52598e-08	2.41809e-06		Cct2	851.719	-1.54666	0.182896	-8.45649	2.75557e-17	5.00876e-16		kcc	492.795	-1.57007	0.312318	-5.02715	4.97813e-07	1.04601e-05		jp	1127.3	-1.54337	0.217076	-7.10984	1.1618e-12	2.50824e-11
CR45553	14.8963	3.53371	1.25613	2.81317	0.00490563	0.0342405		CG11474	161.483	-1.22282	0.388018	-3.15146	0.00162458	0.0153992		List	5039.93	-1.54503	0.168834	-9.15118	5.63151e-20	1.24771e-18		CG17508	1183.37	-1.56619	0.289232	-5.41499	6.12938e-08	1.58917e-06		18SrRNA:CR41548	4115.11	-1.541	0.278479	-5.53364	3.1366e-08	3.83388e-07
Ns4	404.279	3.52604	0.37246	9.46691	2.88238e-21	4.86023e-19		CG12484	275.515	-1.22217	0.34473	-3.54528	0.000392189	0.00486598		CG16789	42.2502	-1.54378	0.554215	-2.78552	0.00534419	0.0161389		CG42322	140.003	-1.56065	0.545973	-2.85847	0.00425694	0.0250523		CR41607	79.5544	-1.54071	0.445184	-3.46083	0.000538507	0.00275801
CG14579	28.2205	3.5226	1.05525	3.33818	0.000843291	0.00800502		CG31689	1831.06	-1.2128	0.257558	-4.70885	2.4912e-06	5.81436e-05		CG2076	185.314	-1.54328	0.252914	-6.102	1.0475e-09	9.59849e-09		Bx	2770.41	-1.55954	0.282594	-5.51867	3.4157e-08	9.23232e-07		Oatp30B	387.825	-1.54067	0.207817	-7.4136	1.22915e-13	2.96555e-12
CG13000	255.64	3.52177	0.49173	7.162	7.95098e-13	4.7613e-11		CG32407	300.277	-1.21084	0.401349	-3.01693	0.00255346	0.0220575		CG4302	924.55	-1.54265	0.139017	-11.0968	1.30038e-28	4.64522e-27		CG8417	211.209	-1.55472	0.463821	-3.35198	0.000802372	0.00650621		CG16974	4409.4	-1.54027	0.159495	-9.65713	4.58511e-22	2.37178e-20
CG33258	80.3715	3.51534	0.825755	4.25712	2.07075e-05	0.000321267		CR17025	2116.28	-1.20784	0.274037	-4.40758	1.0453e-05	0.000204918		Cyp6a13	357.633	-1.54173	0.206401	-7.46961	8.04355e-14	1.08328e-12		Corin	224.898	-1.55297	0.4521	-3.43502	0.00059251	0.00505625		mura	2356.93	-1.54023	0.211796	-7.27222	3.53615e-13	8.03681e-12
CG5921	74.7196	3.50866	0.640821	5.47525	4.36898e-08	1.1862e-06		Kr-h2	583.714	-1.20387	0.25584	-4.70556	2.53171e-06	5.89778e-05		Vha100-1	1850.91	-1.54002	0.128821	-11.9547	6.1352e-33	2.76913e-31		qvr	640.865	-1.55133	0.41604	-3.7288	0.000192392	0.00196823		AGBE	166.209	-1.53962	0.275159	-5.59537	2.20151e-08	2.78843e-07
CG34245	45.321	3.49668	0.888438	3.93576	8.29353e-05	0.0011071		Bacc	7928.01	-1.20144	0.266	-4.51671	6.28067e-06	0.000129703		CG31869	334.212	-1.53905	0.208296	-7.38879	1.48166e-13	1.95024e-12		RpL10Ab	324.151	-1.5507	0.5004	-3.09893	0.00194224	0.0134553		CG2641	49.6539	-1.53833	0.506339	-3.03813	0.00238047	0.00985097
m	179.589	3.47755	0.429737	8.09227	5.85631e-16	5.43831e-14		CR44137	268.906	-1.19626	0.296645	-4.03264	5.51533e-05	0.000907243		Cortactin	922.227	-1.53786	0.154859	-9.93071	3.06069e-23	8.31113e-22		slo	680.257	-1.55058	0.485935	-3.19092	0.00141819	0.0104607		CR44998	240.36	-1.53531	0.22863	-6.71526	1.87727e-11	3.56489e-10
CG13872	59.6497	3.4768	0.779984	4.45753	8.29097e-06	0.000139921		GluRIB	181.214	-1.19504	0.428714	-2.7875	0.00531159	0.0394858		wmd	1210.25	-1.53272	0.128437	-11.9337	7.9018e-33	3.5307e-31		Tab2	1149.72	-1.54782	0.25901	-5.97591	2.28805e-09	7.80911e-08		CR44069	147.304	-1.53395	0.288271	-5.32119	1.03093e-07	1.16436e-06
Gr93a	104.2	3.47607	0.761935	4.56216	5.06294e-06	8.97395e-05		CR44116	372.739	-1.19375	0.269297	-4.43283	9.30034e-06	0.000184663		CG14762	9915.16	-1.53087	0.102893	-14.8783	4.56095e-50	4.15223e-48		CG14969	168.544	-1.54419	0.453765	-3.40306	0.000666349	0.00559474		CR45824	88.3198	-1.53307	0.334254	-4.58654	4.50656e-06	3.83161e-05
CG11550	37.4753	3.473	0.813718	4.26806	1.97182e-05	0.000307781		CR45820	163.148	-1.19193	0.443004	-2.69055	0.00713335	0.0493284		CG1890	179.599	-1.53011	0.245299	-6.23774	4.43951e-10	4.22449e-09		Chi	620.942	-1.54166	0.426375	-3.61573	0.000299498	0.00284252		eca	31.5097	-1.53306	0.578423	-2.65041	0.0080395	0.0275847
PCNA	38.423	3.46618	0.986413	3.51392	0.00044154	0.00466475		pen-2	218.731	-1.18989	0.382983	-3.10689	0.00189064	0.0174399		RNaseMRP:RNA	110.607	-1.52893	0.347	-4.40615	1.05222e-05	5.5345e-05		CR43651	275.435	-1.53556	0.368172	-4.17078	3.03565e-05	0.000408882		List	4359.61	-1.53211	0.276058	-5.54995	2.8575e-08	3.51935e-07
CR44718	16.6605	3.46332	1.28712	2.69075	0.00712911	0.0459786		CG30197	361.369	-1.18602	0.2963	-4.00277	6.26061e-05	0.00101685		Traf-like	352.36	-1.52248	0.215453	-7.06641	1.58988e-12	1.91187e-11		Sherpa	1111.34	-1.53534	0.329176	-4.6642	3.09813e-06	5.41702e-05		CR43468	229.117	-1.53142	0.280296	-5.46358	4.66624e-08	5.54631e-07
CG31954	49.2983	3.45709	0.83685	4.13108	3.61066e-05	0.000525205		dve	5698.35	-1.1853	0.276905	-4.28055	1.86431e-05	0.000343178		CG31549	314.252	-1.52071	0.203598	-7.46921	8.06784e-14	1.08546e-12		Glycogenin	13532.5	-1.53485	0.280925	-5.46357	4.66648e-08	1.23641e-06		CG10550	313.714	-1.53062	0.237026	-6.45759	1.06384e-10	1.86164e-09
ppk29	19.2076	3.4538	1.12485	3.07047	0.00213726	0.0173973		prod	140.135	-1.18487	0.371141	-3.1925	0.00141047	0.0138034		CG5273	6912.13	-1.52045	0.1218	-12.4832	9.22047e-36	4.64851e-34		ben	1473.37	-1.53357	0.344009	-4.45793	8.27537e-06	0.000129663		Prosbeta5	177.083	-1.53018	0.352017	-4.34689	1.38079e-05	0.000107053
se	40.9837	3.45208	1.00452	3.43654	0.00058919	0.00598768		CG7739	254.218	-1.18409	0.290271	-4.07925	4.51822e-05	0.000757322		p24-2	354.418	-1.51883	0.22967	-6.61309	3.76389e-11	3.97829e-10		CG34408	1027.57	-1.53329	0.298042	-5.14453	2.68197e-07	6.04703e-06		CR43259	1093.56	-1.52916	0.219466	-6.96765	3.22276e-12	6.647e-11
snoRNA:Psi18S-1275	154.155	3.42538	0.456409	7.50507	6.13978e-14	4.37118e-12		CR45041	107.063	-1.18402	0.438303	-2.70138	0.00690514	0.0482035		CG7607	1395.56	-1.51697	0.129806	-11.6865	1.49502e-31	6.30076e-30		CG4407	159.971	-1.52778	0.50186	-3.04423	0.00233279	0.015517		Tsp42Eg	484.802	-1.52866	0.253027	-6.04148	1.52704e-09	2.29357e-08
CR45447	33.1767	3.42432	0.875785	3.91	9.22954e-05	0.00122313		AP-1sigma	1111.06	-1.18338	0.231296	-5.11629	3.1161e-07	8.82064e-06		wrapper	6860.02	-1.5155	0.11816	-12.8258	1.17499e-37	6.51365e-36		ced-6	2108.13	-1.52721	0.276665	-5.52006	3.38881e-08	9.2008e-07		AnxB9	1953.32	-1.51968	0.18709	-8.12272	4.55837e-16	1.38703e-14
CG31949	47.2879	3.41379	0.726029	4.70201	2.57614e-06	4.86921e-05		Dek	1711.91	-1.18306	0.256041	-4.62059	3.82658e-06	8.43229e-05		EndoGI	505.862	-1.51489	0.192774	-7.85837	3.89175e-15	5.9151e-14		Shab	529.323	-1.52669	0.394884	-3.86618	0.000110555	0.00121984		Sp7	249.585	-1.51958	0.242617	-6.2633	3.76904e-10	6.13097e-09
CR46125	73.1531	3.40414	0.914397	3.72283	0.000197003	0.00233326		Invader5_I-int:Gypsy:LTR	175.451	-1.18273	0.363601	-3.25282	0.00114266	0.0116431		ifc	1198.44	-1.51469	0.169165	-8.95392	3.43064e-19	7.11698e-18		Pp1alpha-96A	1427.54	-1.52563	0.326416	-4.67389	2.95542e-06	5.20515e-05		Bacc	4377.9	-1.51578	0.239636	-6.32534	2.5268e-10	4.22179e-09
Jheh1	81.897	3.40365	0.663487	5.12994	2.89832e-07	6.80256e-06		CG10512	320.596	-1.18228	0.394274	-2.99861	0.00271212	0.0230656		Uhg3	92.9392	-1.5104	0.408173	-3.70038	0.000215275	0.000892855		stj	240.951	-1.52443	0.396988	-3.83998	0.000123044	0.0013405		CG7523	161.304	-1.51562	0.271451	-5.58339	2.35875e-08	2.96149e-07
Pvf2	44.9649	3.40299	0.738034	4.61089	4.00943e-06	7.23673e-05		Ret	304.323	-1.1814	0.308136	-3.83403	0.000126058	0.00188782		CG17026	131.216	-1.51031	0.274919	-5.49366	3.93695e-08	2.94665e-07		YT521-B	1807.17	-1.52224	0.264802	-5.74857	8.99998e-09	2.73211e-07		loj	113.865	-1.51421	0.400743	-3.77851	0.000157771	0.000952073
cep290	21.5983	3.39529	0.986723	3.44097	0.000579627	0.00589986		CR44987	179.469	-1.1768	0.319207	-3.68663	0.000227241	0.00309238		CG9338	40.6188	-1.5097	0.531928	-2.83816	0.00453751	0.01401		CG42260	146.462	-1.52122	0.524443	-2.90064	0.00372399	0.0224293		CG2277	93.0095	-1.51342	0.344667	-4.39097	1.12846e-05	8.91463e-05
CG5157	122.724	3.39412	0.541067	6.27301	3.54124e-10	1.43158e-08		CG14855	186.792	-1.17508	0.379885	-3.09326	0.00197973	0.0180599		CG1840	31.2785	-1.50724	0.639491	-2.35695	0.018426	0.0473315		Actn	898.939	-1.51918	0.292264	-5.19796	2.01489e-07	4.69054e-06		SmydA-3	60.8036	-1.51194	0.391944	-3.85753	0.000114538	0.000713837
CG8005	59.5118	3.37269	0.61346	5.49782	3.84518e-08	1.05516e-06		Vamp7	545.154	-1.17337	0.251605	-4.66353	3.10833e-06	7.02196e-05		Updo	88.0253	-1.50711	0.392928	-3.83558	0.000125266	0.000544776		Dhit	237.159	-1.51914	0.518967	-2.92723	0.00341994	0.020858		Gpo-1	307.316	-1.50866	0.300019	-5.02855	4.94208e-07	4.96975e-06
Cyp303a1	307.166	3.36206	0.323942	10.3786	3.10367e-25	7.9547e-23		VhaPPA1-1	371.495	-1.17172	0.382352	-3.06452	0.00218022	0.0195006		CG8441	138.27	-1.49595	0.267814	-5.58578	2.3266e-08	1.78743e-07		kuk	668.015	-1.51855	0.327304	-4.63958	3.49113e-06	5.99998e-05		CG5273	6075.52	-1.50616	0.176627	-8.52737	1.49716e-17	5.42333e-16
CG13983	12.8487	3.35331	1.24234	2.69918	0.00695097	0.0449655		CG17841	2330.91	-1.17044	0.308143	-3.79837	0.00014565	0.00211963		CG12895	129.617	-1.4911	0.320905	-4.64655	3.37531e-06	1.9132e-05		mim	9690.89	-1.51737	0.242688	-6.25237	4.04282e-10	1.56556e-08		RpL34a	99.3707	-1.5055	0.433807	-3.47043	0.000519634	0.00267512
CG14961	252.567	3.33853	0.455177	7.33456	2.22447e-13	1.42533e-11		beat-Ic	137.792	-1.17001	0.426956	-2.74036	0.00613721	0.044138		CG14687	316.729	-1.48637	0.190208	-7.81442	5.52173e-15	8.2425e-14		Cisd2	155.439	-1.517	0.573934	-2.64316	0.00821359	0.0420494		CG30108	64.0817	-1.50534	0.365244	-4.12147	3.76463e-05	0.00026502
Ir68a	32.6044	3.33156	1.08792	3.06233	0.00219622	0.0178018		CG42402	166.755	-1.16929	0.349446	-3.34611	0.000819531	0.00888484		spn-F	351.408	-1.48411	0.185001	-8.02221	1.0386e-15	1.66575e-14		Adgf-D	1659.54	-1.51674	0.260349	-5.8258	5.68406e-09	1.79308e-07		Syx18	101.413	-1.50189	0.482512	-3.11265	0.00185415	0.00797668
Karl	73.5618	3.32041	0.558254	5.94785	2.71679e-09	9.67102e-08		rgn	5604.79	-1.1683	0.244902	-4.77047	1.83792e-06	4.41458e-05		Gabat	2500.36	-1.48308	0.115248	-12.8686	6.76098e-38	3.81125e-36		CG7781	2783.67	-1.516	0.236342	-6.41445	1.41331e-10	6.09842e-09		stwl	390.064	-1.50045	0.23609	-6.35543	2.07848e-10	3.49985e-09
w	12573.5	3.32041	0.217806	15.2448	1.7828e-52	2.28465e-49		pyx	641.488	-1.16751	0.271144	-4.30588	1.66322e-05	0.000311117		jp	882.783	-1.48208	0.177871	-8.33234	7.92574e-17	1.39326e-15		CG3091	261.016	-1.5135	0.441345	-3.42929	0.000605172	0.00514183		CR45511	32.2999	-1.50019	0.611682	-2.45257	0.014184	0.0439288
prc	282.57	3.30711	0.415762	7.95433	1.8011e-15	1.54907e-13		Rab9	380.759	-1.16666	0.275901	-4.22854	2.35218e-05	0.000421077		teq	7148.74	-1.48144	0.111013	-13.3448	1.27093e-40	8.0205e-39		CG15630	1203.98	-1.51312	0.286691	-5.27787	1.30697e-07	3.13933e-06		Cct5	323.507	-1.49983	0.286566	-5.23381	1.66049e-07	1.80753e-06
ppk17	22.8812	3.30137	1.23252	2.67856	0.00739396	0.0472586		Pxn	752.007	-1.16298	0.349617	-3.32644	0.000879625	0.00937206		Cyp28c1	215.17	-1.48101	0.217672	-6.80385	1.01861e-11	1.13422e-10		CG9813	281.257	-1.5122	0.489018	-3.09231	0.00198603	0.0136725		Ccm3	2792.42	-1.49865	0.208717	-7.18031	6.95521e-13	1.53228e-11
CG2091	181.64	3.29923	0.477935	6.90308	5.08881e-12	2.69476e-10		Dop1R1	1079.44	-1.15923	0.214616	-5.40141	6.61177e-08	2.14666e-06		CG9669	38.578	-1.48084	0.539403	-2.74532	0.00604518	0.0179714		wry	106.089	-1.51154	0.556558	-2.71588	0.00661005	0.0354905		CG4752	87.8681	-1.49808	0.431351	-3.47299	0.000514695	0.00265287
CG3919	26.2176	3.2928	1.09547	3.00583	0.00264857	0.0209774		Hel25E	364.723	-1.15881	0.261243	-4.43577	9.17436e-06	0.000182455		Trc8	935.296	-1.48077	0.223989	-6.61092	3.81949e-11	4.03387e-10		CR42491	1305.28	-1.50912	0.355833	-4.24111	2.22419e-05	0.000311747		CG17508	1264.7	-1.49695	0.194352	-7.70225	1.33691e-14	3.58692e-13
CG14132	34.6507	3.2902	1.2143	2.70955	0.00673738	0.0437827		shg	1568.24	-1.15726	0.181873	-6.36302	1.9783e-10	9.23456e-09		Galphao	11648.6	-1.48077	0.133263	-11.1117	1.10088e-28	3.9537e-27		bun	32019.6	-1.50907	0.235628	-6.40445	1.50911e-10	6.42011e-09		CR44357	19.6278	-1.49633	0.616232	-2.42819	0.0151743	0.0464021
CG34002	28.1636	3.28399	0.886902	3.70276	0.000213264	0.00249132		CG5026	219.475	-1.15666	0.340759	-3.39437	0.000687859	0.00772125		CG3756	102.687	-1.48048	0.30493	-4.85515	1.20294e-06	7.36874e-06		Chimpo_I-int:Gypsy:LTR	956.678	-1.50737	0.28234	-5.33884	9.35452e-08	2.34972e-06		M1BP	56.4006	-1.49604	0.428433	-3.49189	0.00047962	0.002503
CR44610	19.5262	3.28117	1.00979	3.24937	0.00115661	0.0104749		Galphao	21873.9	-1.15568	0.232154	-4.97808	6.42165e-07	1.67586e-05		Sem1	166.259	-1.47631	0.374707	-3.93989	8.15182e-05	0.000366818		RhoGAP68F	570.482	-1.50672	0.352274	-4.27713	1.89316e-05	0.000271331		AMPKalpha	615.107	-1.4954	0.189984	-7.8712	3.51259e-15	9.74781e-14
Ugt58Fa	439.202	3.27885	0.42016	7.8038	6.00692e-15	4.93453e-13		Hop	1378.4	-1.15481	0.216963	-5.32259	1.02297e-07	3.253e-06		Moca-cyp	3089.61	-1.47615	0.127128	-11.6115	3.60154e-31	1.48508e-29		CG34220	1415.65	-1.50173	0.35637	-4.21396	2.50935e-05	0.000346492		temp	810.918	-1.49482	0.179366	-8.33391	7.82153e-17	2.58691e-15
CG31296	64.8676	3.27464	0.710484	4.60903	4.04555e-06	7.29167e-05		FROGGER_I-int:Copia:LTR	261.798	-1.15435	0.328973	-3.50896	0.000449865	0.00548259		G5A_DM:Jockey:LINE	1755.29	-1.47556	0.153182	-9.63273	5.81637e-22	1.45246e-20		CG15040	241.962	-1.48597	0.488145	-3.04412	0.00233359	0.015517		CheB42c	1670.58	-1.49446	0.220287	-6.78416	1.16767e-11	2.25379e-10
CG15909	254.681	3.26712	0.3929	8.31539	9.14481e-17	9.6058e-15		CG2120	103.558	-1.15356	0.406864	-2.83526	0.0045789	0.0349852		CG6723	334.076	-1.46981	0.214959	-6.83761	8.05272e-12	9.1096e-11		Fdx2	106.77	-1.47852	0.527198	-2.80449	0.00503963	0.028506		Arpc4	42.6413	-1.48504	0.475261	-3.12468	0.00177997	0.00772177
CG34124	37.6025	3.26283	1.17764	2.77065	0.00559438	0.0379926		DIP-beta	321.26	-1.15314	0.351683	-3.27892	0.00104207	0.0107689		CG32641	41.544	-1.46931	0.450863	-3.25888	0.00111853	0.003986		NTPase	694.88	-1.47709	0.29891	-4.94158	7.74909e-07	1.56563e-05		CG11686	23.205	-1.48336	0.576157	-2.57458	0.0100362	0.0331679
CR44510	23.8782	3.26035	1.03306	3.15603	0.00159934	0.0137924		btz	238.83	-1.15312	0.419093	-2.75146	0.00593298	0.0430193		rush	895.359	-1.46889	0.143517	-10.2349	1.38306e-24	4.13372e-23		Rdl	1045.62	-1.47584	0.373657	-3.94971	7.82453e-05	0.000908126		Ten-m	3971.65	-1.48089	0.166835	-8.87638	6.90707e-19	2.74838e-17
CG10466	86.7927	3.24915	0.669999	4.84948	1.23787e-06	2.50209e-05		CG2064	160.77	-1.14249	0.407758	-2.80189	0.00508048	0.0380882		CG6000	22.0955	-1.46761	0.625914	-2.34474	0.0190402	0.0486567		pre-lola-G	288.032	-1.47319	0.467553	-3.15086	0.00162791	0.0116935		Orct	277.533	-1.47958	0.237478	-6.23038	4.65314e-10	7.47508e-09
CG11788	59.4134	3.22237	0.709094	4.54435	5.5105e-06	9.67357e-05		Rgk1	228.81	-1.14126	0.334192	-3.41499	0.000637855	0.00725876		asrij	134.738	-1.46739	0.267116	-5.49346	3.94142e-08	2.94834e-07		Col4a1	249.818	-1.47078	0.572572	-2.56873	0.0102071	0.0493681		Arpc1	136.108	-1.47771	0.294021	-5.02586	5.01192e-07	5.02825e-06
ACCORD_I-int:Gypsy:LTR	16885.6	3.21542	0.326568	9.84609	7.12628e-23	1.38369e-20		sli	21980.3	-1.13972	0.232049	-4.91156	9.03526e-07	2.29499e-05		hdly	133.038	-1.46717	0.313502	-4.67993	2.86976e-06	1.65616e-05		smt3	1207.31	-1.46502	0.365935	-4.00349	6.2414e-05	0.000742211		CG5885	45.6005	-1.47456	0.500552	-2.94587	0.00322047	0.0127478
St4	83.0135	3.2144	0.593984	5.41159	6.24665e-08	1.65394e-06		pre-mod(mdg4)-T	106.099	-1.13822	0.385802	-2.95028	0.00317482	0.0260947		otk2	39.8594	-1.46623	0.461083	-3.17996	0.00147293	0.00508616		CG15765	218.487	-1.46484	0.520659	-2.81343	0.00490163	0.0280007		CG12484	2186.55	-1.47433	0.187173	-7.87684	3.35769e-15	9.34723e-14
rst	794.758	3.21091	0.2403	13.3621	1.00716e-40	7.17044e-38		pre-mod(mdg4)-Z	106.099	-1.13822	0.385802	-2.95028	0.00317482	0.0260947		CG17111	789.473	-1.46526	0.161267	-9.08594	1.02809e-19	2.23338e-18		jar	5911.8	-1.46196	0.228122	-6.40869	1.46778e-10	6.28857e-09		14-3-3zeta	9148.56	-1.47328	0.162531	-9.06462	1.25038e-19	5.21611e-18
CG32436	22.124	3.20539	1.1272	2.84367	0.00445968	0.0319993		Myo31DF	156.319	-1.13821	0.320153	-3.55521	0.000377675	0.00471902		RN-tre	1905.41	-1.46498	0.1476	-9.92538	3.22881e-23	8.74989e-22		bbc	6714.25	-1.461	0.259001	-5.64089	1.69174e-08	4.90974e-07		Timp	954.885	-1.47258	0.197371	-7.46098	8.58823e-14	2.11952e-12
MFS12	16.6946	3.19336	1.08819	2.93457	0.0033401	0.0252825		ACC	4142.34	-1.13395	0.220403	-5.14489	2.67675e-07	7.71828e-06		CG10139	39.2391	-1.46415	0.513091	-2.85358	0.00432296	0.0134392		CR45279	3004.18	-1.45979	0.227887	-6.40573	1.49647e-10	6.38882e-09		CG6746	50.3698	-1.47165	0.414124	-3.55364	0.00037994	0.00205066
schuy	27.3731	3.19217	0.902163	3.53835	0.000402634	0.00431418		Con	1879.92	-1.13264	0.294254	-3.84919	0.000118511	0.00178126		Rpb10	54.4332	-1.46154	0.414755	-3.52387	0.000425292	0.00165992		CG4887	971.225	-1.45965	0.301707	-4.83795	1.31183e-06	2.52381e-05		ver	74.8583	-1.47082	0.421378	-3.4905	0.000482116	0.00251198
mir-31b	16.3866	3.18507	1.0949	2.90902	0.00362565	0.0269349		RyR	749.26	-1.13126	0.334204	-3.38494	0.000711949	0.00793406		CG32276	437.846	-1.46116	0.173804	-8.40697	4.20736e-17	7.57551e-16		CG1927	487.263	-1.4591	0.385222	-3.7877	0.00015205	0.00161288		mst	39.0374	-1.47032	0.524472	-2.80343	0.00505618	0.0186979
CG18568	69.9626	3.18044	0.617923	5.14699	2.64705e-07	6.25866e-06		iPLA2-VIA	398.848	-1.12485	0.287241	-3.91605	9.00132e-05	0.00140235		Cyp1	1749.99	-1.46027	0.12795	-11.4128	3.60818e-30	1.41365e-28		CG31974	588.818	-1.45665	0.30234	-4.81792	1.45065e-06	2.76012e-05		Mgstl	62.9438	-1.46895	0.368165	-3.98992	6.60945e-05	0.000434367
Ir93a	104.083	3.17363	0.682733	4.64842	3.34489e-06	6.17648e-05		Ssadh	478.632	-1.12261	0.263514	-4.26016	2.04277e-05	0.000372701		CalpB	2193.94	-1.45836	0.128261	-11.3703	5.88036e-30	2.27715e-28		Nep4	908.824	-1.4556	0.296674	-4.90641	9.2759e-07	1.83423e-05		CG1665	21.074	-1.46393	0.605776	-2.41662	0.0156655	0.0475665
CR45923	32.6928	3.16045	0.906609	3.48602	0.00049027	0.00509555		CG11448	6675.56	-1.12227	0.28307	-3.96466	7.35022e-05	0.00117928		CG31089	854.13	-1.45825	0.172222	-8.4673	2.51157e-17	4.57147e-16		veli	151.818	-1.4528	0.467586	-3.10702	0.00188981	0.0131326		Ssadh	394.742	-1.46344	0.239514	-6.11005	9.95969e-10	1.52968e-08
p53	191.128	3.14687	0.560541	5.61399	1.97718e-08	5.85165e-07		Hsf	548.046	-1.12119	0.320818	-3.49478	0.000474454	0.00572027		Prosbeta3	120.251	-1.45587	0.367124	-3.96561	7.32076e-05	0.00033288		CG3308	1044.85	-1.45258	0.29118	-4.98859	6.08211e-07	1.26261e-05		CG31974	545.249	-1.4633	0.231009	-6.3344	2.38261e-10	3.99117e-09
mthl9	25.0592	3.14082	1.00128	3.13679	0.0017081	0.0145154		galectin	1051.19	-1.12054	0.247796	-4.52203	6.12486e-06	0.000126697		CG3678	91.5921	-1.45515	0.393537	-3.69762	0.000217632	0.000901291		Ptp99A	17001.7	-1.45199	0.270371	-5.37034	7.85869e-08	1.99472e-06		CG12768	863.869	-1.46295	0.183189	-7.98602	1.39369e-15	4.00517e-14
CR45557	203.474	3.13997	0.496869	6.31951	2.62398e-10	1.09176e-08		CG10326	224.153	-1.1201	0.315265	-3.55288	0.000381045	0.00474867		eIF4G	9195.32	-1.45465	0.122995	-11.8269	2.8336e-32	1.22588e-30		pre-mod(mdg4)-G	91.2308	-1.44654	0.536164	-2.69794	0.00697691	0.0369877		CG42514	129.314	-1.4606	0.300759	-4.8564	1.19541e-06	1.12348e-05
Obp56i	248.027	3.13613	0.485616	6.45805	1.06063e-10	4.71943e-09		CG17737	400.184	-1.11926	0.264498	-4.23165	2.31982e-05	0.000416489		CG5590	81.5693	-1.45291	0.397806	-3.65231	0.000259888	0.00105824		pre-mod(mdg4)-H	91.2308	-1.44654	0.536164	-2.69794	0.00697691	0.0369877		Corp	195.791	-1.45936	0.274044	-5.32529	1.00792e-07	1.14236e-06
CG13539	45.1356	3.13145	0.728071	4.30102	1.70013e-05	0.000268978		dpr7	257.64	-1.11848	0.364682	-3.067	0.00216219	0.0193673		CG2519	3252.64	-1.45045	0.112536	-12.8887	5.20885e-38	2.94874e-36		CG9394	11602.2	-1.44233	0.215238	-6.70108	2.06882e-11	1.02862e-09		CG15890	192.295	-1.45863	0.293092	-4.97669	6.46822e-07	6.37553e-06
CG13436	86.1862	3.12914	0.792034	3.95076	7.79022e-05	0.00104716		CG9395	285.368	-1.11614	0.344584	-3.23909	0.0011991	0.0121085		RpS17	492.963	-1.44898	0.231276	-6.26514	3.72481e-10	3.57753e-09		pre-mod(mdg4)-B	91.6358	-1.44166	0.53532	-2.69307	0.00707969	0.0374341		CG10654	374.79	-1.45186	0.258176	-5.62353	1.87095e-08	2.40032e-07
CG13898	27.0535	3.1168	1.10928	2.80976	0.00495788	0.0345864		alrm	120.909	-1.11262	0.388914	-2.86084	0.00422525	0.0327689		QUASIMODO2-LTR_DM:Gypsy:LTR	162.586	-1.44891	0.290242	-4.99207	5.97345e-07	3.79483e-06		AANATL2	140.084	-1.4375	0.539886	-2.66259	0.00775413	0.0401394		CG6357	2600.16	-1.45112	0.207433	-6.99564	2.64059e-12	5.49005e-11
CR45299	26.0443	3.11632	0.948294	3.28624	0.00101534	0.00941439		nAChRalpha6	2629.28	-1.11073	0.307359	-3.6138	0.000301739	0.00390129		mRpS10	73.9832	-1.44855	0.377009	-3.84221	0.000121933	0.000531666		pigs	6505.57	-1.43742	0.230845	-6.22677	4.76134e-10	1.82624e-08		CG1578	583.417	-1.44945	0.210013	-6.90173	5.13731e-12	1.03806e-10
Hsp70Ab	165.581	3.09861	0.63386	4.88848	1.01616e-06	2.10373e-05		PI4KIIIalpha	743.523	-1.10299	0.242909	-4.54075	5.60544e-06	0.000117724		AnxB11	2350.13	-1.44828	0.142851	-10.1384	3.73253e-24	1.07471e-22		CR45939	2664.7	-1.43604	0.350224	-4.10035	4.12518e-05	0.000528308		retm	1370.23	-1.44903	0.182345	-7.94664	1.91641e-15	5.41113e-14
tilB	58.628	3.07689	0.702732	4.37847	1.19517e-05	0.000195608		Hmgs	465.65	-1.10202	0.28594	-3.85402	0.000116196	0.00175072		CG12237	88.5094	-1.44708	0.329589	-4.39057	1.13052e-05	5.91147e-05		SmydA-3	115.227	-1.43424	0.533666	-2.68752	0.00719857	0.0378309		pbl	920.156	-1.44579	0.178887	-8.08217	6.36267e-16	1.90468e-14
ana3	139.05	3.07213	0.478331	6.42259	1.33971e-10	5.87959e-09		scaf	1892.13	-1.10181	0.183835	-5.99349	2.05387e-09	8.35737e-08		betaTub56D	1304.62	-1.44572	0.138274	-10.4555	1.383e-25	4.32713e-24		14-3-3epsilon	5174.58	-1.42992	0.264616	-5.40377	6.5256e-08	1.67394e-06		CG13663	43.1368	-1.44475	0.530451	-2.72363	0.00645684	0.0229206
CG12702	56.8139	3.05357	0.740263	4.12498	3.7076e-05	0.000538696		CG10737	1895.02	-1.10098	0.213688	-5.15227	2.57353e-07	7.45703e-06		MtnA	3192.81	-1.44558	0.118514	-12.1976	3.20223e-34	1.52248e-32		CG2217	115.305	-1.42894	0.509298	-2.8057	0.00502075	0.0284391		Pis	198.244	-1.44432	0.270091	-5.34754	8.91584e-08	1.01945e-06
CG31278	25.8279	3.05337	1.1279	2.70714	0.00678666	0.0440806		beta'COP	180.36	-1.10055	0.340498	-3.23219	0.00122847	0.0123647		Prosbeta4	125.681	-1.44378	0.315409	-4.57749	4.70593e-06	2.60444e-05		CG42740	115.305	-1.42894	0.509298	-2.8057	0.00502075	0.0284391		CG3348	32.1939	-1.44269	0.504258	-2.86101	0.00422289	0.0160242
CG6836	3141.48	3.05049	0.316429	9.64036	5.40006e-22	9.74672e-20		CR45202	139.269	-1.10048	0.387709	-2.83842	0.00453378	0.0347262		CG11781	34.7076	-1.43746	0.53919	-2.66597	0.00767673	0.0222379		CG12768	1246	-1.42311	0.275446	-5.16658	2.38421e-07	5.46605e-06		MCO3	63.0731	-1.43987	0.429773	-3.35031	0.000807202	0.00390817
Coop	114.339	3.04997	0.497366	6.13225	8.66465e-10	3.32448e-08		Dbp80	934.808	-1.09497	0.29366	-3.72869	0.000192476	0.0026782		Cdc42	2901.47	-1.43737	0.123732	-11.6168	3.38649e-31	1.40073e-29		fok	12777.3	-1.41903	0.256392	-5.53461	3.1193e-08	8.52657e-07		CG1890	56.1048	-1.43895	0.518142	-2.77713	0.00548417	0.0200004
Muc14A	4285.95	3.04965	0.242422	12.5799	2.72414e-36	1.51782e-33		Usp8	438.022	-1.09346	0.247366	-4.42043	9.85041e-06	0.000194337		CR45830	526.352	-1.43578	0.158948	-9.03302	1.66993e-19	3.55825e-18		CG42724	3031.25	-1.41885	0.279754	-5.07178	3.94119e-07	8.57973e-06		CG42764	53.549	-1.43578	0.40489	-3.54611	0.000390965	0.00210052
sip2	39.2475	3.04402	0.875691	3.47614	0.000508689	0.00526138		CG42404	361.185	-1.09125	0.294094	-3.71055	0.000206813	0.00286161		CG1265	46.2038	-1.43574	0.443846	-3.23477	0.0012174	0.00429367		Cam	6078.74	-1.4184	0.302685	-4.68606	2.78518e-06	4.94134e-05		shtd	150.47	-1.43316	0.337931	-4.24097	2.22554e-05	0.000164461
CR44284	291.26	3.03354	0.544413	5.57213	2.51649e-08	7.34598e-07		Adar	2947.13	-1.08802	0.212561	-5.11865	3.07737e-07	8.73098e-06		CR45969	25.198	-1.43498	0.568449	-2.52437	0.0115905	0.0318169		DMRPR:DMRPR:Unknown	252.804	-1.41534	0.531527	-2.66279	0.00774962	0.0401333		Nmda1	2740.24	-1.43223	0.1571	-9.11667	7.74695e-20	3.31734e-18
CR43837	35.809	3.03068	0.986442	3.07234	0.00212391	0.0173142		CG31191	427.875	-1.08261	0.324377	-3.33749	0.000845397	0.00910144		Synd	2309.93	-1.43483	0.128359	-11.1782	5.21171e-29	1.91287e-27		CG2993	123.528	-1.41526	0.512828	-2.75971	0.00578525	0.0318875		LBR	151.597	-1.43123	0.309162	-4.6294	3.66731e-06	3.17654e-05
dpr17	496.891	3.02983	0.306673	9.87968	5.09957e-23	1.0054e-20		CG34354	936.285	-1.07791	0.283539	-3.80164	0.000143741	0.00209679		CG5267	44.9197	-1.4344	0.452786	-3.16793	0.00153526	0.00528091		GABPI	131.06	-1.41161	0.545899	-2.58585	0.00971398	0.047593		B52	1732.65	-1.43053	0.18333	-7.80302	6.04407e-15	1.65247e-13
CG17324	37.6799	3.02275	1.09931	2.74967	0.00596545	0.0400248		CG10602	361.693	-1.07446	0.248081	-4.33108	1.4838e-05	0.000281512		CG3191	45.5189	-1.43371	0.501724	-2.85757	0.00426901	0.0133102		CG8397	126.314	-1.40966	0.492979	-2.85947	0.00424345	0.0249973		CG6878	49.5025	-1.42694	0.419658	-3.40024	0.000673261	0.00333587
InR	25990.3	3.01946	0.208866	14.4564	2.28324e-47	2.43831e-44		HmgZ	981.058	-1.07314	0.319231	-3.36165	0.000774788	0.00849657		CG30187	34.6801	-1.43262	0.610644	-2.34608	0.018972	0.0485381		5.8SrRNA:CR40454	558.033	-1.40465	0.326707	-4.29941	1.7125e-05	0.000249282		E(spl)m3-HLH	268.704	-1.424	0.226556	-6.28541	3.26986e-10	5.36622e-09
sav	379.369	3.01413	0.447445	6.73632	1.62444e-11	8.16363e-10		CG17121	274.758	-1.07136	0.397225	-2.69712	0.00699425	0.0486334		CG8950	41.4284	-1.43234	0.462665	-3.09585	0.00196251	0.00661194		bru3	458.775	-1.40284	0.419963	-3.34039	0.0008366	0.00673405		CG1814	409.574	-1.42024	0.211409	-6.71797	1.84276e-11	3.50966e-10
CR45898	36.6023	3.00963	0.826444	3.64166	0.000270889	0.0030748		Ptp36E	113.994	-1.06879	0.378826	-2.82132	0.00478262	0.0362284		CG30015	1575.02	-1.43178	0.154759	-9.25166	2.21023e-20	5.03044e-19		CAH1	1686.15	-1.40251	0.2525	-5.55449	2.78428e-08	7.64538e-07		dia	2206.68	-1.41658	0.176823	-8.01126	1.13538e-15	3.29209e-14
CR44993	17.2434	3.00673	1.12288	2.67771	0.00741274	0.0473079		CG10311	501.268	-1.06696	0.25397	-4.20111	2.65611e-05	0.000467369		Surf1	97.1439	-1.42739	0.311811	-4.57773	4.70041e-06	2.60247e-05		HmgZ	1019.56	-1.40166	0.292374	-4.79407	1.63429e-06	3.08125e-05		mRpS26	37.9052	-1.41615	0.550232	-2.57373	0.010061	0.0332259
Erk7	22.4822	3.00558	0.971083	3.09508	0.0019676	0.0163202		Invader3_I-int:Gypsy:LTR	4950.92	-1.06524	0.288437	-3.69312	0.000221516	0.00303719		Tpi	598.715	-1.42687	0.180703	-7.89623	2.87465e-15	4.41949e-14		CR45798	398.749	-1.40165	0.32585	-4.30153	1.69625e-05	0.000247215		Cht6	45.4961	-1.41583	0.477254	-2.96661	0.00301099	0.0120439
Nox	166.285	2.99862	0.594573	5.04332	4.57528e-07	1.0359e-05		Nmda1	929.189	-1.06417	0.229012	-4.64677	3.37179e-06	7.56669e-05		Chi	461.737	-1.42061	0.180059	-7.88967	3.02984e-15	4.64738e-14		lig	2508.02	-1.40124	0.271142	-5.16791	2.36721e-07	5.44774e-06		CG13694	94.662	-1.41463	0.325758	-4.34257	1.40824e-05	0.00010905
Sgs1	85.6749	2.99857	0.574375	5.22058	1.78363e-07	4.36207e-06		CG7646	310.896	-1.06334	0.269942	-3.93913	8.17761e-05	0.00128862		vlc	647.645	-1.41864	0.189415	-7.4896	6.90854e-14	9.38943e-13		scyl	17179.1	-1.40091	0.273514	-5.1219	3.02474e-07	6.7055e-06		CG6180	126.748	-1.41155	0.314638	-4.48628	7.24779e-06	5.94723e-05
CR31514	456.334	2.99452	0.293418	10.2057	1.87056e-24	4.20549e-22		Aldh-III	5014.65	-1.05751	0.200783	-5.26691	1.38737e-07	4.2585e-06		CG17930	358.02	-1.41744	0.181576	-7.80636	5.88635e-15	8.76718e-14		MAN1	464.059	-1.39837	0.38031	-3.67694	0.000236052	0.00234161		Syx4	298.476	-1.41022	0.226903	-6.2151	5.12904e-10	8.21918e-09
Ac13E	1994	2.9802	0.256252	11.63	2.90223e-31	1.28249e-28		Eip93F	28683.4	-1.05615	0.3299	-3.20143	0.00136747	0.0134756		CG5167	140.094	-1.41505	0.265307	-5.33366	9.62537e-08	6.86572e-07		Vps60	271.636	-1.39791	0.384841	-3.63242	0.000280775	0.00269446		CG11007	109.704	-1.41022	0.331887	-4.2491	2.14635e-05	0.000158791
CG12267	36.3445	2.97583	0.762951	3.90042	9.60258e-05	0.00126442		CG32683	110.089	-1.05599	0.374638	-2.81871	0.0048217	0.0364352		Cctgamma	569.063	-1.4122	0.169214	-8.34565	7.08256e-17	1.25328e-15		CG31712	2118.31	-1.3973	0.267109	-5.23119	1.68422e-07	3.9512e-06		Sod3	2832	-1.41021	0.195268	-7.22193	5.12555e-13	1.13889e-11
CR45209	26.43	2.97398	0.932124	3.19054	0.00142005	0.0124729		CG15673	583.51	-1.05029	0.284039	-3.6977	0.000217562	0.00299692		Hsc20	55.455	-1.40849	0.451586	-3.11897	0.00181482	0.00614602		Pis	233.599	-1.39559	0.426113	-3.27515	0.00105605	0.0081633		CR45485	21.6155	-1.41004	0.583911	-2.41483	0.0157426	0.047742
CG10738	151.881	2.96586	0.40658	7.29464	2.99461e-13	1.89044e-11		FW2_DM:Jockey:LINE	969.209	-1.04945	0.232554	-4.5127	6.40084e-06	0.000131308		CR40766	227.351	-1.40485	0.276117	-5.08789	3.62065e-07	2.38168e-06		CG31855	150.184	-1.39253	0.51989	-2.6785	0.0073952	0.0386457		CG6665	95.7728	-1.40987	0.350732	-4.0198	5.82465e-05	0.00038847
CG8117	50.1252	2.96143	0.766806	3.86203	0.000112448	0.00145852		cv-d	1919.95	-1.04907	0.243665	-4.30539	1.66694e-05	0.000311117		CG1486	884.196	-1.40366	0.140716	-9.97512	1.95864e-23	5.39534e-22		Eaat1	24240	-1.38641	0.212391	-6.52763	6.6817e-11	3.08123e-09		AnxB10	247.476	-1.4093	0.312738	-4.50633	6.59579e-06	5.45376e-05
Sobp	50.5091	2.95687	0.727043	4.06698	4.76269e-05	0.000675154		ytr	1833.88	-1.04782	0.263886	-3.97074	7.16511e-05	0.00115107		AMPKalpha	733.162	-1.40301	0.155002	-9.05159	1.40896e-19	3.02631e-18		Rbp	424.889	-1.38518	0.389057	-3.56035	0.000370364	0.00337716		Cyp12e1	209.073	-1.40806	0.295879	-4.75892	1.94631e-06	1.75889e-05
Gr66a	72.9715	2.95554	0.873412	3.38391	0.000714622	0.00700679		BuGZ	4974.15	-1.04514	0.172889	-6.04515	1.49268e-09	6.28041e-08		CG6707	2044.8	-1.40195	0.142504	-9.83802	7.72125e-23	2.03865e-21		Trf4-1	2877.98	-1.38507	0.245416	-5.64375	1.66385e-08	4.8557e-07		CG14803	53.8536	-1.4039	0.461396	-3.04272	0.00234448	0.00971447
Optix	542.628	2.93735	0.279741	10.5002	8.61644e-26	2.30041e-23		sprt	479.47	-1.04502	0.255907	-4.08358	4.43476e-05	0.000746368		Fdx2	156.552	-1.40022	0.276354	-5.06677	4.04617e-07	2.64208e-06		IntS6	1521.59	-1.38153	0.25464	-5.42543	5.7814e-08	1.51192e-06		vir-1	5247.31	-1.40037	0.17059	-8.20894	2.23149e-16	7.03845e-15
Pak3	5550.28	2.93582	0.253251	11.5925	4.4959e-31	1.9205e-28		Pak	1568.81	-1.04246	0.242134	-4.30531	1.6675e-05	0.000311117		CG5707	142.862	-1.39717	0.257805	-5.41947	5.9776e-08	4.38314e-07		Syt1	1366.65	-1.37955	0.365252	-3.77698	0.000158742	0.00167944		CG4598	37.136	-1.39873	0.520353	-2.68805	0.00718715	0.0250997
Sox15	63.8626	2.93553	0.658821	4.45574	8.36057e-06	0.000140789		Gypsy12A_LTR:Gypsy:LTR	2895.76	-1.04217	0.301032	-3.46199	0.000536199	0.00631093		Spn55B	54.397	-1.3939	0.430412	-3.23852	0.0012015	0.00424769		Rpn5	649.818	-1.37473	0.404632	-3.39749	0.000680077	0.00568629		Trf4-1	2598.39	-1.39655	0.191065	-7.3093	2.68545e-13	6.20147e-12
CG13920	191.553	2.93198	0.404234	7.25318	4.07108e-13	2.50821e-11		P5CDh1	1842.58	-1.03833	0.195067	-5.32294	1.02105e-07	3.253e-06		Trs20	44.1302	-1.39314	0.504262	-2.76273	0.00573206	0.0171666		MED31	447.081	-1.37434	0.342488	-4.01282	5.99987e-05	0.000719423		Parp	1325.25	-1.39458	0.1959	-7.11884	1.08842e-12	2.35375e-11
Cubn	918.466	2.92217	0.28515	10.2478	1.21044e-24	2.82033e-22		Gagr	424.916	-1.03671	0.318407	-3.25593	0.00113023	0.0115354		pain	2893.86	-1.39151	0.130601	-10.6547	1.65859e-26	5.33947e-25		GstD3	401.717	-1.37289	0.352043	-3.89977	9.62844e-05	0.00108619		cib	2148.41	-1.39126	0.202294	-6.87742	6.09449e-12	1.22192e-10
Tig	1049.68	2.91883	0.318591	9.16168	5.10939e-20	7.35695e-18		loco	2425.88	-1.03573	0.282014	-3.67262	0.000240077	0.00324563		Gos28	86.6869	-1.391	0.316693	-4.39227	1.12174e-05	5.87474e-05		Alr	183.301	-1.37265	0.456992	-3.00365	0.00266758	0.0173558		Ssk	161.577	-1.38677	0.261105	-5.31118	1.08918e-07	1.22162e-06
CG12698	237.989	2.91173	0.436062	6.67732	2.43346e-11	1.19942e-09		Trn-SR	247.24	-1.03468	0.326799	-3.16611	0.00154494	0.0148261		CG14969	563.182	-1.39045	0.177588	-7.82961	4.89399e-15	7.34648e-14		CG7766	6056.2	-1.37033	0.296147	-4.62719	3.70654e-06	6.31627e-05		Fur2	994.8	-1.38543	0.176724	-7.8395	4.52342e-15	1.24727e-13
CG8908	755.803	2.9098	0.284685	10.2211	1.59514e-24	3.65031e-22		rut	1541.11	-1.03432	0.22709	-4.55468	5.24656e-06	0.000111512		e	514.025	-1.39021	0.21445	-6.48269	9.01009e-11	9.17491e-10		CG14509	383.133	-1.36893	0.441799	-3.09854	0.00194474	0.0134573		Ufc1	38.7417	-1.38418	0.542309	-2.55239	0.0106987	0.0348853
CG31659	49.3938	2.90365	0.861254	3.37142	0.000747805	0.00724874		Invader3_LTR:Gypsy:LTR	335.837	-1.03391	0.309343	-3.34227	0.000830956	0.0089694		COX4	527.25	-1.38977	0.158926	-8.74474	2.23525e-18	4.43071e-17		CR45029	387.031	-1.36806	0.422171	-3.24052	0.00119311	0.00906614		Fis1	314.251	-1.38412	0.258628	-5.35175	8.71057e-08	9.97742e-07
ec	1810.87	2.90066	0.210668	13.7689	3.9237e-43	3.14264e-40		plum	1843.55	-1.03289	0.272434	-3.79134	0.000149837	0.00217232		Vha14-1	61.6413	-1.38778	0.408076	-3.40078	0.000671932	0.00250895		PP2A-Bprime	3508.38	-1.36712	0.242261	-5.64319	1.66932e-08	4.85994e-07		Pgi	577.329	-1.38406	0.217508	-6.36327	1.97509e-10	3.33881e-09
CR45517	435.974	2.90063	0.336966	8.60809	7.42889e-18	9.06678e-16		Mgat1	202.756	-1.0327	0.358114	-2.8837	0.00393027	0.0309863		Membrin	37.7952	-1.38335	0.476852	-2.901	0.00371979	0.0117652		Pex10	150.627	-1.36638	0.471147	-2.90012	0.00373016	0.0224553		Cyt-c-d	135.996	-1.38324	0.301998	-4.58032	4.64271e-06	3.9396e-05
Nep5	36.3963	2.89458	0.972363	2.97685	0.00291223	0.0225772		mts	4315.39	-1.02995	0.218208	-4.72005	2.35788e-06	5.53454e-05		CG9331	303.292	-1.38257	0.257813	-5.36267	8.19991e-08	5.90252e-07		sage	299.262	-1.36464	0.41527	-3.28614	0.00101569	0.00792108		CG5590	49.6744	-1.38203	0.419626	-3.29349	0.000989528	0.00466517
Kebab	32.7171	2.88141	0.966785	2.98041	0.00287867	0.0223712		Inx2	4888.12	-1.02528	0.193675	-5.29382	1.19787e-07	3.72303e-06		CG31717	58.9962	-1.37889	0.480198	-2.87151	0.0040852	0.0128058		CG5888	548.16	-1.36127	0.349659	-3.89312	9.89646e-05	0.00111227		CR44768	25.1611	-1.38163	0.559126	-2.47106	0.0134713	0.0420597
CG13362	272.44	2.87153	0.39543	7.26178	3.82028e-13	2.38285e-11		GlyS	538.748	-1.02066	0.287339	-3.55209	0.000382185	0.00475617		Rab1	1819.97	-1.37828	0.135641	-10.1613	2.95251e-24	8.61256e-23		Ptpmeg2	2815.24	-1.36043	0.257353	-5.28626	1.24843e-07	3.02883e-06		rump	443.535	-1.38059	0.201406	-6.85474	7.14427e-12	1.42138e-10
CG14044	25.166	2.87037	0.905159	3.17113	0.00151848	0.0131928		CG17765	248.739	-1.02011	0.340957	-2.9919	0.00277248	0.023378		CG34355	711.747	-1.37776	0.196875	-6.99815	2.59367e-12	3.04226e-11		CG7379	121.21	-1.35881	0.518311	-2.62161	0.0087516	0.0442599		CG7650	109.374	-1.37903	0.325603	-4.23531	2.28234e-05	0.000168274
CG42590	20.8186	2.86991	1.0183	2.81834	0.00482733	0.0339362		CG5525	232.908	-1.01859	0.339064	-3.00412	0.00266353	0.0228013		CG9706	51.0533	-1.37762	0.485311	-2.83863	0.00453082	0.0139926		CG6770	8354.87	-1.3584	0.232766	-5.83591	5.34962e-09	1.7009e-07		CG40470	55.3337	-1.37766	0.404578	-3.40517	0.000661232	0.00328634
Npc2f	56.5165	2.85366	0.792941	3.59883	0.000319656	0.00355589		Trf4-1	3238.83	-1.01819	0.310848	-3.27551	0.00105472	0.0108634		CG1789	222.248	-1.37662	0.302435	-4.55179	5.3192e-06	2.92206e-05		VhaSFD	1076.64	-1.35765	0.300966	-4.51098	6.45276e-06	0.000103125		CG11723	53.0254	-1.37626	0.418518	-3.28842	0.00100751	0.00473957
CG43993	57.8054	2.84996	0.653374	4.36191	1.28933e-05	0.00020968		CG2852	345.489	-1.0152	0.318705	-3.18538	0.00144566	0.0141032		CG42235	10949.7	-1.37653	0.192235	-7.16066	8.02879e-13	9.93192e-12		TIRANT_I-int:Gypsy:LTR	1643.76	-1.35746	0.292813	-4.63593	3.55334e-06	6.09821e-05		rgn	3258.01	-1.37564	0.216232	-6.36184	1.99349e-10	3.36551e-09
CG8097	84.7264	2.84943	0.590539	4.82514	1.39908e-06	2.79707e-05		Shaw	446.046	-1.01421	0.319723	-3.17216	0.00151308	0.0145997		RpS27	975.708	-1.37615	0.225723	-6.09663	1.08326e-09	9.89222e-09		Cyp12e1	227.693	-1.35629	0.394312	-3.43963	0.000582512	0.00498789		Synd	1859.64	-1.37481	0.163258	-8.42108	3.73029e-17	1.27283e-15
CG9416	28.9853	2.84607	0.792021	3.59343	0.000326355	0.00360849		GlcAT-P	1321.33	-1.0122	0.209515	-4.83115	1.35745e-06	3.3383e-05		CR41535	683.154	-1.37442	0.213185	-6.44707	1.14032e-10	1.14892e-09		RyR	206.38	-1.35561	0.443759	-3.05484	0.00225181	0.0150586		Syx16	31.8298	-1.37256	0.548642	-2.50175	0.0123582	0.039094
CG14965	60.0581	2.84443	0.615833	4.61883	3.85909e-06	7.01479e-05		CG10433	18270.3	-1.01133	0.184842	-5.47129	4.46759e-08	1.50583e-06		RpLP1	573.571	-1.37351	0.185769	-7.39366	1.42837e-13	1.88195e-12		bdl	5836.85	-1.35268	0.218924	-6.17875	6.46115e-10	2.42433e-08		BS:Jockey:LINE	1099.46	-1.37173	0.17142	-8.00219	1.22225e-15	3.52817e-14
CR44393	76.66	2.83931	0.668333	4.24835	2.15353e-05	0.000332901		Vps54L	450.217	-1.01123	0.315698	-3.20315	0.00135933	0.01341		T-cp1	350.463	-1.37321	0.187538	-7.32234	2.4369e-13	3.15474e-12		Wsck	516.297	-1.35233	0.37663	-3.59062	0.000329893	0.00306598		CG10126	548.055	-1.37167	0.244965	-5.59945	2.15033e-08	2.72628e-07
CR44764	38.2447	2.83481	0.773564	3.66462	0.00024771	0.00283935		TBPH	297.591	-1.00925	0.285866	-3.5305	0.000414778	0.00511037		cer	122.905	-1.37271	0.299371	-4.5853	4.5333e-06	2.51941e-05		Rho1	4152.09	-1.35174	0.286489	-4.71829	2.37831e-06	4.30806e-05		Reep1	2785.03	-1.37031	0.178362	-7.68271	1.55753e-14	4.17019e-13
GstD5	29.1708	2.82781	0.898903	3.14585	0.00165605	0.014186		CG10082	2580.62	-1.00888	0.183703	-5.49189	3.97657e-08	1.3551e-06		Bacc	8355.73	-1.37235	0.13142	-10.4424	1.58672e-25	4.95295e-24		r-l	183.969	-1.34834	0.431993	-3.1212	0.00180117	0.0126392		Ald	4276.92	-1.3703	0.179698	-7.62556	2.42981e-14	6.32239e-13
CG3526	73.3653	2.82691	0.983402	2.87462	0.00404512	0.0295206		CG15296	159.134	-1.00761	0.364238	-2.76635	0.00566868	0.0415412		Fas3	3164.29	-1.37171	0.133871	-10.2465	1.22759e-24	3.67727e-23		CG8116	592.551	-1.34686	0.35742	-3.76828	0.000164374	0.00172693		CG34408	768.881	-1.36928	0.184896	-7.40564	1.30519e-13	3.13732e-12
CG16998	22.3505	2.81887	0.891663	3.16136	0.00157035	0.0135789		smt3	1481.55	-0.999969	0.276714	-3.61373	0.000301822	0.00390129		Vps60	501.799	-1.37125	0.238646	-5.74597	9.13959e-09	7.38687e-08		CG1943	965.273	-1.34356	0.394526	-3.4055	0.000660431	0.00555277		CR45082	93.2126	-1.36897	0.364697	-3.75373	0.000174225	0.00103447
CG2247	1746.55	2.80662	0.255702	10.9762	4.97646e-28	1.67825e-25		CG14687	2549.97	-0.994952	0.195698	-5.08411	3.6935e-07	1.01984e-05		snmRNA:128	26.0778	-1.37003	0.574999	-2.38266	0.0171881	0.0446063		wun2	4432.29	-1.34127	0.231689	-5.7891	7.07634e-09	2.19221e-07		IntS4	43.2854	-1.36896	0.462549	-2.95959	0.00308051	0.0122651
CG9319	290.957	2.79649	0.333997	8.37279	5.62714e-17	6.11117e-15		Btk29A	1022.92	-0.99193	0.297737	-3.33156	0.000863603	0.00924115		CR46105	33.3486	-1.36618	0.497416	-2.74655	0.00602255	0.0179121		PI4KIIIalpha	998.321	-1.34092	0.266017	-5.04074	4.63739e-07	9.88165e-06		Tpi	684.09	-1.3683	0.229044	-5.97398	2.31538e-09	3.40643e-08
CR44043	103.268	2.79643	0.461105	6.06463	1.32256e-09	4.9269e-08		Picot	7505.29	-0.98931	0.234726	-4.21475	2.50057e-05	0.000445066		CR40668	511.138	-1.3661	0.217665	-6.27617	3.47021e-10	3.35228e-09		CR44779	559.25	-1.33076	0.350445	-3.79735	0.000146253	0.00155823		vlc	584.418	-1.36674	0.212507	-6.43153	1.26325e-10	2.20167e-09
CG17109	22.8602	2.7953	0.891416	3.1358	0.00171385	0.014545		Ubi-p63E	663.908	-0.98847	0.242949	-4.06863	4.72899e-05	0.000789442		Dg	5912.14	-1.3657	0.122132	-11.1822	4.98603e-29	1.83508e-27		GstE2	1311.11	-1.32993	0.31324	-4.24571	2.179e-05	0.000306124		CG12446	63.3962	-1.36654	0.379102	-3.60469	0.000312531	0.00172919
CR43424	79.3454	2.79013	0.644319	4.33036	1.48867e-05	0.000238765		CG14441	5857.99	-0.986593	0.239183	-4.12485	3.70979e-05	0.000635596		galla-2	36.8283	-1.36546	0.482737	-2.82858	0.00467555	0.0143599		CG17896	788.877	-1.32935	0.325537	-4.08356	4.43504e-05	0.000561679		CG31100	354.297	-1.36654	0.247606	-5.51902	3.40887e-08	4.13541e-07
CR46061	32.2916	2.76872	1.03029	2.68732	0.0072028	0.0462676		CG44085	10699.8	-0.985708	0.212141	-4.64647	3.37657e-06	7.56669e-05		Tspo	428.615	-1.36483	0.17449	-7.82185	5.20541e-15	7.78772e-14		l(1)G0156	2003.69	-1.32683	0.311812	-4.25522	2.08839e-05	0.000295803		Egm	42.0151	-1.36033	0.460994	-2.95087	0.0031688	0.0125779
Obp85a	139.876	2.76675	0.638314	4.33446	1.46116e-05	0.000235531		CG34408	1176.8	-0.985483	0.221313	-4.4529	8.47171e-06	0.000170955		Srp19	60.4595	-1.36468	0.533649	-2.55726	0.0105501	0.0293077		CG31523	1256.18	-1.32573	0.342515	-3.87056	0.000108587	0.00120143		ics	225.761	-1.35752	0.274964	-4.9371	7.92938e-07	7.66962e-06
Arp10	81.8288	2.7577	0.548153	5.03089	4.88199e-07	1.09567e-05		Drl-2	370.869	-0.98539	0.303857	-3.24294	0.00118303	0.0119671		CG1814	392.179	-1.36446	0.174592	-7.8151	5.49178e-15	8.20695e-14		CG1561	277.637	-1.32293	0.442344	-2.99073	0.00278311	0.0178574		CG8547	3328.93	-1.3563	0.161356	-8.40565	4.25505e-17	1.44048e-15
upd3	25.2696	2.74561	0.986779	2.7824	0.00539591	0.0369155		Sec61beta	208.967	-0.984682	0.356218	-2.76427	0.00570501	0.0417827		Der-1	158.63	-1.36163	0.288218	-4.72431	2.30898e-06	1.34943e-05		CG17841	2510.45	-1.32078	0.296337	-4.45701	8.31106e-06	0.000129902		gkt	47.9956	-1.35616	0.443801	-3.05578	0.00224476	0.00937031
CG4908	84.755	2.73052	0.693633	3.93655	8.26631e-05	0.00110462		CG4393	455.616	-0.984581	0.361001	-2.72736	0.00638436	0.0454138		Cyp28d1	3035.84	-1.36161	0.141438	-9.62686	6.15798e-22	1.53204e-20		Rab1	889.326	-1.32046	0.288583	-4.57565	4.74734e-06	7.90047e-05		Antp	36.3987	-1.35359	0.526035	-2.5732	0.0100763	0.0332671
Sb	103.801	2.72425	0.534818	5.09378	3.50994e-07	8.20801e-06		noc	2290.61	-0.983858	0.25844	-3.80692	0.00014071	0.0020623		ImpL2	2902.55	-1.36026	0.400709	-3.39463	0.000687226	0.00256033		vsg	2399.1	-1.32037	0.296201	-4.45768	8.28506e-06	0.000129663		CR40641	78.3923	-1.35135	0.415574	-3.25177	0.00114691	0.00530465
CG9422	143.191	2.72276	0.476876	5.70957	1.13262e-08	3.56622e-07		tapas	882.038	-0.979109	0.312181	-3.13635	0.00171064	0.0160795		Rox8	3564.86	-1.35879	0.138104	-9.83889	7.65512e-23	2.0252e-21		CG1814	285.94	-1.32017	0.402405	-3.28071	0.00103547	0.00803502		CG7781	2934.91	-1.35126	0.186597	-7.24159	4.43467e-13	9.99114e-12
CG10663	120.193	2.71745	0.453672	5.9899	2.09974e-09	7.64436e-08		ND-42	281.737	-0.978794	0.33058	-2.96084	0.00306802	0.0253686		tamo	1566.44	-1.35717	0.169857	-7.99008	1.34849e-15	2.13457e-14		Mpcp	2887.61	-1.31176	0.351262	-3.73442	0.000188151	0.00193471		CG17896	460.798	-1.351	0.250725	-5.38837	7.10985e-08	8.24615e-07
Osi6	32.2592	2.71422	1.01277	2.67999	0.00736246	0.0471514		Galphas	601.183	-0.978045	0.281565	-3.4736	0.000513519	0.00609619		CG31715	71.8908	-1.35705	0.353372	-3.84028	0.000122895	0.000535335		CG12926	251.435	-1.31093	0.419086	-3.12806	0.00175962	0.0124472		CG14688	474.856	-1.35069	0.230829	-5.85146	4.87282e-09	6.82722e-08
CR44071	397.668	2.71337	0.291961	9.29361	1.49149e-20	2.35968e-18		CG3689	395.89	-0.970445	0.254133	-3.81864	0.000134187	0.00198078		Gp93	1111.57	-1.35633	0.171583	-7.90477	2.68436e-15	4.14602e-14		Adar	2654.66	-1.31076	0.245175	-5.34621	8.98136e-08	2.2654e-06		Rbp	1308.6	-1.34693	0.241758	-5.57139	2.52709e-08	3.14536e-07
Tdc1	122.814	2.70767	0.541721	4.99828	5.78444e-07	1.27586e-05		CG1998	494.786	-0.968931	0.278039	-3.48488	0.000492355	0.00589587		CG1969	35.3426	-1.35596	0.574779	-2.3591	0.0183193	0.0471027		Cyp12b2	182.043	-1.30997	0.415905	-3.14967	0.00163454	0.0117202		Sod1	421.999	-1.34625	0.312931	-4.30206	1.69217e-05	0.000128271
PH4alphaSG1	29.051	2.7041	0.862279	3.13599	0.00171277	0.014545		mmd	1868.94	-0.966715	0.312283	-3.09564	0.00196387	0.0179417		Tsp42Ee	1731.12	-1.35585	0.128449	-10.5555	4.78935e-26	1.52347e-24		Vap33	3277.83	-1.30953	0.285356	-4.58909	4.45186e-06	7.47047e-05		mrt	867.193	-1.346	0.192942	-6.97617	3.03326e-12	6.27617e-11
Gr36c	32.3916	2.70253	0.911201	2.96589	0.00301804	0.0232429		twin	799.048	-0.965323	0.354421	-2.72366	0.00645632	0.0458208		Stim	1181.19	-1.35508	0.136363	-9.93728	2.86541e-23	7.81264e-22		Cbl	1717.32	-1.30198	0.253162	-5.14289	2.70545e-07	6.08701e-06		Sec61beta	114.8	-1.34059	0.311248	-4.30715	1.65369e-05	0.000125723
CG5626	220.674	2.70093	0.403965	6.68607	2.29248e-11	1.13429e-09		Tsp42Ej	371.987	-0.965135	0.287453	-3.35755	0.000786376	0.008616		Arc2	820.127	-1.35507	0.163006	-8.31301	9.33047e-17	1.62735e-15		CG11760	191.283	-1.30128	0.41494	-3.13608	0.00171223	0.0121761		Gs1l	103.111	-1.33873	0.400197	-3.34518	0.000822283	0.00396782
CG5953	2759.22	2.67451	0.23965	11.1601	6.39322e-29	2.27581e-26		Cul3	1178.68	-0.964809	0.255222	-3.78027	0.000156657	0.00226383		PPP1R15	1452.42	-1.35487	0.149874	-9.04007	1.56567e-19	3.35213e-18		Fur2	809.599	-1.2989	0.283219	-4.58619	4.51418e-06	7.55406e-05		CG17270	41.4586	-1.33762	0.504363	-2.65209	0.00799952	0.0274621
CG32170	235.849	2.67064	0.340392	7.84578	4.30271e-15	3.62758e-13		CG5676	528.267	-0.962622	0.327169	-2.94228	0.00325805	0.0265494		CG1578	692.995	-1.35406	0.172038	-7.87071	3.52622e-15	5.36563e-14		Su(var)3-3	195.678	-1.29406	0.479292	-2.69993	0.00693531	0.0368318		Sod2	99.6184	-1.3336	0.330944	-4.02968	5.58538e-05	0.000374832
Swip-1	187.756	2.66321	0.459733	5.79295	6.91619e-09	2.29614e-07		TRAM	238.059	-0.961664	0.311395	-3.08824	0.00201343	0.0182998		Arp2	2541.71	-1.35281	0.130464	-10.3692	3.42405e-25	1.05404e-23		GEFmeso	1749.66	-1.29131	0.330455	-3.90768	9.3186e-05	0.0010532		CG11977	45.3333	-1.33214	0.526192	-2.53166	0.0113524	0.03649
CG11438	56.4342	2.65306	0.708468	3.74478	0.00018055	0.00217372		CG30116	588.013	-0.961136	0.29131	-3.29936	0.000969063	0.0101244		oys	9787.36	-1.35233	0.148516	-9.10562	8.57779e-20	1.87868e-18		iPLA2-VIA	332.767	-1.29037	0.34818	-3.70605	0.00021052	0.00212135		CG9399	294.794	-1.33111	0.252024	-5.28167	1.28014e-07	1.41736e-06
CG13921	254.938	2.65248	0.36098	7.348	2.01194e-13	1.30879e-11		Nep4	5182.78	-0.960851	0.227431	-4.22481	2.39148e-05	0.000427321		Alr	116.395	-1.35208	0.308287	-4.38579	1.15565e-05	6.02869e-05		Sod3	3203.97	-1.28986	0.274176	-4.7045	2.54494e-06	4.55526e-05		Inx2	3982.42	-1.32838	0.183805	-7.22714	4.93269e-13	1.09982e-11
CG33172	150.956	2.64952	0.51369	5.15781	2.49849e-07	5.9624e-06		MtnA	912.997	-0.95846	0.286361	-3.34704	0.000816808	0.00887086		COX7A	449.007	-1.35145	0.190252	-7.10346	1.21671e-12	1.47775e-11		CG45186	17681.9	-1.28826	0.215007	-5.99171	2.07641e-09	7.14734e-08		CR45965	51.1519	-1.32736	0.45913	-2.89104	0.00383963	0.0148133
Nup153	10476.6	2.64333	0.255052	10.3639	3.62079e-25	9.09812e-23		EloC	361.219	-0.957851	0.269515	-3.55398	0.000379449	0.00473641		twf	185.597	-1.35099	0.23774	-5.68266	1.32617e-08	1.04652e-07		mei-P26	36477.9	-1.28806	0.271543	-4.74347	2.10084e-06	3.85164e-05		CG3678	90.6445	-1.32627	0.356765	-3.71751	0.0002012	0.0011784
CG7912	419.003	2.64292	0.301392	8.76906	1.80169e-18	2.35598e-16		jdp	3009.48	-0.95704	0.205179	-4.66442	3.09494e-06	7.02196e-05		CR44069	33.2401	-1.34983	0.513908	-2.62661	0.00862407	0.0246402		CG15098	393.708	-1.28726	0.357118	-3.60458	0.000312664	0.00293749		Arf102F	143.348	-1.32571	0.284179	-4.66506	3.08528e-06	2.70868e-05
CG6321	351.794	2.64162	0.331232	7.97512	1.52227e-15	1.3181e-13		Ance	716.984	-0.953478	0.302002	-3.15719	0.00159296	0.015181		CG10527	266.586	-1.34951	0.241151	-5.59612	2.19201e-08	1.68694e-07		nrv3	1363.19	-1.28673	0.388139	-3.31512	0.000916026	0.00726686		CG11447	43.0216	-1.32332	0.456853	-2.8966	0.00377235	0.0145667
LRP1	17410.7	2.63178	0.215421	12.2169	2.52508e-34	1.24457e-31		CG8568	961.127	-0.950238	0.289089	-3.287	0.00101259	0.0104994		CG17746	660.905	-1.34943	0.213461	-6.32164	2.58794e-10	2.52925e-09		CG4829	11469.8	-1.28244	0.24384	-5.25933	1.44577e-07	3.43855e-06		alpha-Est8	281.377	-1.32293	0.237542	-5.56924	2.55854e-08	3.18144e-07
cd	55.4339	2.62929	0.801128	3.28198	0.00103079	0.00951016		miple1	701.881	-0.948397	0.273771	-3.4642	0.000531809	0.00627717		CR44997	43.7125	-1.34891	0.520339	-2.59237	0.00953186	0.0268322		CG14762	10117.1	-1.28119	0.241563	-5.30377	1.13438e-07	2.76881e-06		CG16865	27.23	-1.32117	0.548051	-2.41067	0.0159231	0.0481792
CG11261	54.3331	2.62812	0.625875	4.19911	2.67965e-05	0.000403997		CanB2	446.444	-0.947799	0.307248	-3.0848	0.00203688	0.0184588		cype	196.87	-1.34877	0.267004	-5.05148	4.38398e-07	2.85012e-06		Irk2	4367.6	-1.27794	0.240392	-5.31608	1.06028e-07	2.62505e-06		CG5955	771.654	-1.31995	0.212958	-6.19816	5.71269e-10	9.0646e-09
CG14785	81.9957	2.61052	0.529225	4.93273	8.10896e-07	1.73483e-05		Socs16D	2011.35	-0.94593	0.263588	-3.58867	0.000332367	0.00422113		CG8460	84.2387	-1.34836	0.358806	-3.75791	0.000171339	0.000725544		BS:Jockey:LINE	994.404	-1.27761	0.309534	-4.12752	3.66692e-05	0.000478442		ClC-a	4899.03	-1.31963	0.159799	-8.25809	1.48021e-16	4.78553e-15
CR43053	31.0862	2.60248	0.813917	3.19748	0.00138635	0.0122272		Mkk4	1092.87	-0.945268	0.298275	-3.16912	0.00152902	0.0147076		CG6028	87.2724	-1.34695	0.390823	-3.44643	0.000568037	0.00215229		Caper	1358.96	-1.2757	0.30275	-4.21369	2.51227e-05	0.000346499		htt	952.572	-1.31695	0.246159	-5.35002	8.79454e-08	1.00647e-06
CG14301	116.352	2.59633	0.702784	3.69435	0.000220446	0.00256354		Eaat1	2117.8	-0.945053	0.278303	-3.39577	0.000684349	0.00770282		Arl1	79.063	-1.34545	0.376473	-3.57382	0.00035181	0.00139761		qkr58E-3	233.079	-1.2742	0.401017	-3.17743	0.00148587	0.01086		EndoGI	337.484	-1.31639	0.239159	-5.50427	3.70698e-08	4.48025e-07
CG44569	50.0311	2.59436	0.80061	3.24048	0.00119329	0.0107615		CIAPIN1	398.865	-0.944583	0.29201	-3.23476	0.00121744	0.0122736		l(1)G0320	1713.62	-1.34521	0.129127	-10.4177	2.0588e-25	6.3818e-24		dysc	494.918	-1.27256	0.446638	-2.8492	0.00438294	0.0256812		Uba5	53.959	-1.31635	0.431784	-3.04862	0.00229896	0.00955341
CG8314	210.192	2.59252	0.421152	6.15579	7.47062e-10	2.87496e-08		fog	39746.5	-0.94318	0.203357	-4.63804	3.51729e-06	7.82533e-05		Cnx99A	5882.91	-1.34509	0.135905	-9.89727	4.2781e-23	1.1454e-21		Prosalpha2	302.815	-1.27096	0.407071	-3.12219	0.0017951	0.0126242		CG11137	47.6492	-1.31624	0.428501	-3.07172	0.00212829	0.00898565
CG7943	450.908	2.58743	0.950379	2.72252	0.00647853	0.0424817		Cpr	640.795	-0.942796	0.237953	-3.96211	7.42903e-05	0.00119038		CG3726	412.908	-1.34172	0.190554	-7.04114	1.90673e-12	2.26234e-11		ebi	374.813	-1.26598	0.377058	-3.35753	0.000786421	0.00640265		CG31091	400	-1.31562	0.208554	-6.30827	2.82173e-10	4.69556e-09
CG15083	112.773	2.58222	0.466739	5.53247	3.15751e-08	8.91267e-07		Pkc53E	1515.21	-0.941687	0.246677	-3.81748	0.00013482	0.00198775		18SrRNA:CR41548	2947.65	-1.34008	0.198943	-6.73602	1.62783e-11	1.78406e-10		Vha13	179.15	-1.26326	0.443903	-2.84581	0.0044299	0.0258936		Spp	137.264	-1.31497	0.324462	-4.05277	5.06151e-05	0.000343959
CG43149	182.196	2.5751	0.455729	5.65052	1.59966e-08	4.85773e-07		tara	500.145	-0.938922	0.320457	-2.92995	0.00339017	0.0274094		Ssrp	1178.9	-1.33953	0.227061	-5.89945	3.64726e-09	3.08792e-08		Gs1l	180.712	-1.26269	0.469731	-2.6881	0.00718591	0.0378199		jar	3685.68	-1.30928	0.178746	-7.32482	2.39216e-13	5.55394e-12
Lmpt	36147.7	2.57508	0.244889	10.5153	7.34545e-26	2.00281e-23		gro	2159.05	-0.938854	0.211629	-4.43633	9.15076e-06	0.000182455		Baldspot	3231.28	-1.33783	0.110804	-12.0739	1.451e-33	6.75449e-32		HDAC4	3448.55	-1.26071	0.238853	-5.27819	1.30467e-07	3.13933e-06		CG15209	238.119	-1.30738	0.25329	-5.16159	2.44866e-07	2.57448e-06
c(3)G	442.016	2.56625	0.321164	7.99048	1.34419e-15	1.17985e-13		mura	3487.73	-0.938779	0.24914	-3.76808	0.00016451	0.00236077		CG5885	93.7041	-1.33759	0.326465	-4.09721	4.18167e-05	0.000198462		CG2082	295.982	-1.2606	0.483274	-2.60846	0.00909515	0.0455021		Eaat1	2260.07	-1.30621	0.180356	-7.24242	4.40758e-13	9.94745e-12
CG14050	507.879	2.55585	0.318071	8.03547	9.32204e-16	8.35398e-14		brat	2955.51	-0.938637	0.310473	-3.02324	0.0025008	0.0216777		stck	685.946	-1.33678	0.155637	-8.58911	8.76473e-18	1.66095e-16		vlc	561.625	-1.25791	0.349371	-3.6005	0.000317609	0.00297931		CR44111	45.627	-1.3062	0.457166	-2.85718	0.0042743	0.0161765
CG44815	52.1975	2.55544	0.904805	2.82429	0.00473849	0.0335676		HDAC6	453.017	-0.936685	0.276556	-3.38697	0.000706698	0.00789393		Corp	582.316	-1.33448	0.184558	-7.23066	4.80656e-13	6.09257e-12		sif	1328.63	-1.2578	0.418451	-3.00586	0.00264831	0.0172669		CG2004	85.2477	-1.30554	0.380771	-3.42868	0.000606515	0.00305549
CG17764	30.6344	2.54972	0.900557	2.83127	0.0046363	0.0330079		Cyp4aa1	258.434	-0.933118	0.299733	-3.11317	0.0018509	0.0171503		Taf10	88.4903	-1.33414	0.326943	-4.08066	4.49076e-05	0.000212002		nAChRalpha5	468.786	-1.25729	0.420994	-2.98648	0.00282207	0.0180499		GlcAT-P	9902.53	-1.30526	0.188071	-6.94025	3.91408e-12	8.03443e-11
mgl	9116.1	2.54505	0.203528	12.5046	7.04126e-36	3.75974e-33		QUASIMODO2-I_DM:Gypsy:LTR	1038.98	-0.933035	0.309936	-3.01041	0.00260894	0.0224106		Tak1	773.729	-1.33304	0.154184	-8.64582	5.34209e-18	1.03136e-16		CG7607	2669.27	-1.25519	0.26832	-4.67795	2.89759e-06	5.11822e-05		CR45962	363.71	-1.30322	0.235587	-5.53181	3.16946e-08	3.87039e-07
pip	123.376	2.53977	0.457591	5.55031	2.8516e-08	8.21197e-07		Oatp30B	584.602	-0.929629	0.301288	-3.08551	0.00203203	0.0184371		eIF-2beta	987.167	-1.33115	0.168484	-7.90074	2.77263e-15	4.26756e-14		Ggamma1	2787.56	-1.25477	0.266362	-4.71077	2.46787e-06	4.45691e-05		CG4896	337.951	-1.30237	0.216556	-6.01401	1.80992e-09	2.68109e-08
CR43866	74.8834	2.53504	0.53247	4.76091	1.92717e-06	3.73627e-05		CanB	384.485	-0.928431	0.337565	-2.75038	0.00595269	0.0431369		Calr	2888.55	-1.3294	0.122228	-10.8764	1.49333e-27	5.0254e-26		Karybeta3	1248.56	-1.25125	0.289607	-4.3205	1.55675e-05	0.000229374		CG15107	57.9023	-1.29981	0.458501	-2.83491	0.00458383	0.0171324
CG14945	54.8235	2.53063	0.676069	3.74316	0.000181724	0.00218256		CG33143	340.472	-0.925049	0.32704	-2.82855	0.00467593	0.0356165		TBPH	317.672	-1.32719	0.210198	-6.31401	2.71899e-10	2.65345e-09		Socs16D	1878.96	-1.25028	0.234286	-5.33657	9.47213e-08	2.37432e-06		CG3209	510.65	-1.29936	0.212906	-6.10297	1.04119e-09	1.59722e-08
CR42719	103.78	2.52906	0.518244	4.88006	1.06052e-06	2.18148e-05		VGlut	2205.59	-0.923874	0.287926	-3.20872	0.00133326	0.0132257		stc	1955.51	-1.3258	0.168893	-7.84996	4.16166e-15	6.29669e-14		CG1722	822.603	-1.24934	0.309147	-4.04126	5.3164e-05	0.000650129		CG4829	11953.5	-1.29896	0.202765	-6.40626	1.49133e-10	2.56462e-09
CG14434	59.2507	2.52866	0.61117	4.1374	3.51259e-05	0.000513271		CG3257	333.373	-0.922429	0.304709	-3.02725	0.00246788	0.0214531		Cyp12b2	310.258	-1.3258	0.216264	-6.13044	8.76336e-10	8.07438e-09		Tl	413.689	-1.24914	0.354459	-3.52406	0.000424981	0.00380061		Rpn13R	122.457	-1.29612	0.326089	-3.97476	7.04504e-05	0.00045967
CR44974	41.3713	2.52674	0.664215	3.8041	0.000142319	0.00177934		FoxP	291.723	-0.920207	0.335927	-2.73931	0.00615691	0.0442282		RpL36A	277.522	-1.32566	0.241256	-5.49483	3.91097e-08	2.92884e-07		CR43900	375.483	-1.24892	0.345952	-3.61008	0.000306098	0.00288702		CG1486	691.991	-1.29552	0.188857	-6.85976	6.89751e-12	1.37652e-10
Cad96Cb	85.7558	2.52475	0.654524	3.85737	0.000114611	0.00147921		CdsA	464.018	-0.918348	0.275393	-3.33469	0.00085395	0.0091537		Pdp	1596.98	-1.32454	0.168698	-7.85151	4.11067e-15	6.23367e-14		CG4393	367.142	-1.24887	0.380465	-3.28248	0.00102897	0.00799999		DOC5_DM:Jockey:LINE	4836.75	-1.29528	0.266749	-4.85583	1.19887e-06	1.12509e-05
insc	120.111	2.52356	0.688626	3.66463	0.000247693	0.00283935		Ric	1865.29	-0.916713	0.273383	-3.35322	0.000798775	0.00872096		CG7069	225.348	-1.32401	0.230088	-5.75436	8.69717e-09	7.05062e-08		CG4502	842.283	-1.24864	0.318918	-3.91524	9.03128e-05	0.00102619		CG5895	955.615	-1.29473	0.229702	-5.63655	1.73493e-08	2.23913e-07
CG9689	106.18	2.5124	0.533423	4.70996	2.47771e-06	4.70399e-05		CG10863	173.907	-0.911353	0.33347	-2.73293	0.00627729	0.0448844		CG2852	2834.34	-1.32271	0.114347	-11.5675	6.02361e-31	2.43865e-29		stumps	15135.1	-1.24756	0.218397	-5.71235	1.11427e-08	3.3406e-07		CG5404	1003.12	-1.29255	0.189155	-6.83325	8.30134e-12	1.644e-10
CG43218	42.5653	2.51115	0.822957	3.05137	0.00227801	0.0183949		Gad1	1120.7	-0.910749	0.20882	-4.3614	1.29233e-05	0.000248231		B52	2283.7	-1.32218	0.140492	-9.41109	4.91033e-21	1.15293e-19		Rheb	404.282	-1.24562	0.356569	-3.49335	0.000477001	0.00419136		Nipsnap	353.918	-1.29145	0.205941	-6.27099	3.58771e-10	5.85072e-09
CG13843	48.4247	2.50725	0.889739	2.81797	0.00483289	0.0339362		CG7530	2151.3	-0.910702	0.217863	-4.18016	2.91303e-05	0.000508958		Cyp4s3	63.8089	-1.32103	0.393123	-3.36034	0.00077847	0.00287382		ATPsynD	255.579	-1.24542	0.415481	-2.99753	0.00272177	0.0176324		CG5439	149.437	-1.29101	0.291633	-4.42685	9.56209e-06	7.65204e-05
nesd	30.5841	2.49867	0.891369	2.80318	0.00506016	0.0351659		CG34351	757.772	-0.909742	0.275357	-3.30386	0.000953632	0.010014		vap	1071.6	-1.32032	0.147681	-8.94029	3.88138e-19	8.03957e-18		Scsalpha	484.066	-1.24111	0.380974	-3.25773	0.00112308	0.00861115		Swip-1	1125.14	-1.29014	0.236116	-5.464	4.65522e-08	5.5434e-07
Pmi	191.773	2.49424	0.352717	7.07151	1.53254e-12	8.69003e-11		CG2991	1661.41	-0.909668	0.20341	-4.4721	7.74556e-06	0.000157587		Rep	59.0925	-1.31863	0.386736	-3.40963	0.000650499	0.00243504		chrb	18160.5	-1.23963	0.265119	-4.67576	2.92864e-06	5.16552e-05		Rep	46.4052	-1.29003	0.431651	-2.9886	0.00280263	0.0113439
CG13875	78.448	2.49323	0.515943	4.83238	1.34909e-06	2.70981e-05		CG12730	915.577	-0.909405	0.319145	-2.84951	0.00437872	0.0337171		Oseg4	65.2756	-1.31733	0.386198	-3.41101	0.000647226	0.00242483		ttv	1089.07	-1.2394	0.35182	-3.52283	0.000426968	0.00380992		CG2862	114.819	-1.28946	0.408811	-3.15418	0.00160949	0.00707882
PGRP-LD	195.691	2.4899	0.351538	7.08288	1.41191e-12	8.04163e-11		CrebA	7590.31	-0.909226	0.301818	-3.0125	0.00259105	0.0223354		Pgi	513.419	-1.31645	0.158234	-8.31968	8.81977e-17	1.54029e-15		COX7A	317.252	-1.23928	0.435025	-2.84876	0.00438903	0.025692		Pp2A-29B	737.557	-1.28889	0.186248	-6.92033	4.50586e-12	9.16192e-11
CG1572	68.7047	2.48881	0.900956	2.76242	0.00573754	0.0388413		CG34114	581.239	-0.908558	0.270067	-3.36419	0.000767678	0.00843355		Trf4-1	3245.91	-1.31618	0.140128	-9.39267	5.8497e-21	1.36869e-19		Eip93F	6085.96	-1.23586	0.245236	-5.03948	4.668e-07	9.92935e-06		lwr	67.2497	-1.28859	0.391796	-3.28892	0.00100572	0.00473463
CR44046	47.4395	2.48692	0.625238	3.97755	6.96276e-05	0.000949231		cta	1113.94	-0.908247	0.248556	-3.65409	0.000258094	0.00344776		CG17931	219.113	-1.31209	0.248438	-5.28135	1.28232e-07	8.94145e-07		CG3552	298.1	-1.23505	0.351552	-3.51313	0.000442867	0.00392858		CG14903	38.2022	-1.28755	0.494606	-2.60318	0.00923626	0.0309679
CG34264	131.791	2.48004	0.422682	5.86738	4.42726e-09	1.52105e-07		5-HT1A	366.174	-0.90635	0.302202	-2.99915	0.00270734	0.0230589		Rpb12	57.2784	-1.31185	0.455391	-2.88071	0.00396784	0.012473		CG8958	205.414	-1.23496	0.463926	-2.66197	0.00776845	0.0401963		28SrRNA:CR45837	314.276	-1.28311	0.329303	-3.89644	9.76161e-05	0.000615191
CG31663	286.44	2.47928	0.43212	5.73749	9.60914e-09	3.10179e-07		CG14372	879.069	-0.90467	0.255294	-3.54363	0.000394655	0.00489167		Xrp1	25753.2	-1.31166	0.127156	-10.3153	6.00826e-25	1.83685e-23		eag	386.127	-1.23454	0.436745	-2.82668	0.0047033	0.0270984		heph	5177.92	-1.2815	0.187495	-6.83485	8.20888e-12	1.62818e-10
ACCORD_LTR:Gypsy:LTR	1079.14	2.47908	0.407054	6.09029	1.12704e-09	4.24796e-08		PPP1R15	1043.21	-0.904208	0.219049	-4.12789	3.66111e-05	0.000628127		Gapdh2	1004.73	-1.31126	0.152924	-8.57456	9.94696e-18	1.86383e-16		T48	295.468	-1.23322	0.452216	-2.72707	0.00639001	0.0344648		Art7	28.8436	-1.28085	0.531087	-2.41176	0.0158758	0.0480586
CG7131	221.903	2.46865	0.479207	5.15153	2.58374e-07	6.14868e-06		Pvf3	2181.69	-0.9033	0.303305	-2.97819	0.00289953	0.0242182		Cyp305a1	36.1374	-1.31024	0.519801	-2.52066	0.0117136	0.0320981		Chmp1	246.448	-1.23272	0.475502	-2.59246	0.00952923	0.0469352		dnc	6015.63	-1.28074	0.230998	-5.54437	2.95011e-08	3.62306e-07
Cyp4p1	637.04	2.46689	0.336124	7.33922	2.14843e-13	1.38352e-11		RN-tre	2215.21	-0.901396	0.221916	-4.06188	4.86797e-05	0.000810455		AnxB10	451.297	-1.30947	0.183187	-7.14829	8.78683e-13	1.07897e-11		Ih	821.689	-1.2326	0.402205	-3.0646	0.0021796	0.0146962		twf	143.916	-1.28065	0.297908	-4.29882	1.71708e-05	0.000129855
CG15528	53.1447	2.46559	0.632166	3.90023	9.61019e-05	0.00126442		Cf2	2885.1	-0.900428	0.30141	-2.98739	0.00281373	0.0236775		sgl	2594.75	-1.30883	0.145754	-8.97971	2.71483e-19	5.6672e-18		CG9305	324.247	-1.23169	0.427126	-2.88367	0.00393076	0.0234641		wmd	761.132	-1.27938	0.203439	-6.28875	3.20041e-10	5.26561e-09
mtg	241.738	2.45961	0.37538	6.55233	5.6648e-11	2.66891e-09		CG34113	472.2	-0.900048	0.280417	-3.20968	0.00132885	0.0132031		CG15922	31.2709	-1.30824	0.529764	-2.46948	0.0135309	0.036424		mld	2943.54	-1.23089	0.25935	-4.74606	2.07418e-06	3.83184e-05		sel	65.5931	-1.279	0.390929	-3.27168	0.0010691	0.00498218
CG9497	77.0927	2.45729	0.588851	4.17302	3.00591e-05	0.000450535		dpr8	1104.26	-0.89993	0.255154	-3.52701	0.000420287	0.00517309		cactin	193.246	-1.30808	0.249027	-5.25279	1.49811e-07	1.03542e-06		CG46315	31342.3	-1.22684	0.234523	-5.2312	1.68417e-07	3.9512e-06		gny	61.1295	-1.27869	0.41772	-3.06111	0.00220517	0.00924085
Gk2	150.143	2.45448	0.566497	4.33272	1.47276e-05	0.000236805		YT521-B	2072.27	-0.897385	0.240371	-3.73333	0.000188964	0.00264123		CG8498	93.284	-1.3078	0.324509	-4.03008	5.57571e-05	0.000259011		CR45145	557.837	-1.22683	0.311593	-3.93729	8.24069e-05	0.000948229		CG14141	404.836	-1.27816	0.272035	-4.69851	2.62062e-06	2.32281e-05
CG42489	22.7489	2.45192	0.876727	2.79668	0.00516308	0.0357262		rad	570.141	-0.896104	0.277739	-3.22643	0.00125346	0.0125854		Cyp9f2	978.016	-1.30753	0.146754	-8.90967	5.11864e-19	1.04885e-17		CG32669	581.599	-1.22665	0.301298	-4.07122	4.67671e-05	0.000586749		Pfk	616.867	-1.27812	0.227856	-5.60932	2.03127e-08	2.58755e-07
CG16959	45.8357	2.45172	0.698975	3.50759	0.000452187	0.00474982		ltl	17747.9	-0.894056	0.17944	-4.98249	6.27727e-07	1.64164e-05		CG14907	73.6078	-1.30738	0.377017	-3.46769	0.000524949	0.00200495		Inos	459.263	-1.22603	0.469314	-2.6124	0.008991	0.0451716		flr	119.682	-1.278	0.313421	-4.07759	4.55043e-05	0.000313011
CR46127	71.8597	2.45149	0.685288	3.57731	0.000347148	0.00381535		Snap25	1642.16	-0.893732	0.259799	-3.4401	0.000581509	0.0067479		Naa60	2422.91	-1.30716	0.12151	-10.7576	5.45736e-27	1.79141e-25		Atg18b	796.749	-1.22516	0.329376	-3.71964	0.000199507	0.00203413		Hsp70Bb	6857.55	-1.27468	0.202659	-6.28979	3.179e-10	5.24805e-09
CR46020	492.721	2.45133	0.25186	9.73292	2.18232e-22	4.0531e-20		Adk1	1413.68	-0.889945	0.218754	-4.06825	4.7367e-05	0.000789662		mRpS34	39.3262	-1.30701	0.496684	-2.63148	0.00850144	0.0243471		CG2519	1520.44	-1.22432	0.24389	-5.01998	5.16761e-07	1.08206e-05		CR43472	33.0713	-1.27192	0.492786	-2.58108	0.00984904	0.0326249
Tsp5D	148.195	2.44691	0.4616	5.30093	1.15211e-07	2.91785e-06		Rh7	465.109	-0.888741	0.244884	-3.62923	0.000284269	0.00372896		Jwa	394.321	-1.30581	0.200042	-6.52769	6.67927e-11	6.90674e-10		CG6084	426.175	-1.22395	0.356319	-3.43498	0.000592588	0.00505625		Mi-2	1322.41	-1.27014	0.176383	-7.20104	5.97557e-13	1.3187e-11
CG14615	56.775	2.44513	0.666129	3.67066	0.000241926	0.00277803		cpb	224.897	-0.888634	0.325396	-2.73093	0.00631563	0.0450666		CG5390	151.447	-1.30428	0.278977	-4.67524	2.93614e-06	1.68863e-05		CG4848	300.654	-1.22297	0.439366	-2.7835	0.00537764	0.0301078		CG4407	94.1124	-1.26924	0.346066	-3.66761	0.000244825	0.00139721
dsx-c73A	69.2506	2.44442	0.596734	4.09633	4.19744e-05	0.000600534		Rap2l	507.775	-0.888091	0.312392	-2.84287	0.00447092	0.0343085		CR44111	37.371	-1.2988	0.482096	-2.69408	0.00705841	0.0205671		SdhB	242.432	-1.21994	0.453525	-2.68991	0.00714722	0.0377086		c12.1	49.0592	-1.26713	0.452221	-2.80202	0.00507838	0.0187639
fzy	23.0066	2.44267	0.911829	2.67887	0.00738714	0.0472586		CG5010	792.858	-0.887001	0.265137	-3.34545	0.000821505	0.00889066		CG7523	330.253	-1.29808	0.189783	-6.83981	7.93007e-12	8.99369e-11		CG6424	31531.3	-1.21983	0.235075	-5.1891	2.11319e-07	4.89109e-06		dunk	118.616	-1.266	0.341687	-3.70514	0.00021127	0.00122848
mfas	2171.04	2.44237	0.207376	11.7775	5.09612e-32	2.33239e-29		gas	644.702	-0.885592	0.260831	-3.39527	0.000685613	0.00771003		CG10669	1094.76	-1.29759	0.12997	-9.98376	1.79536e-23	4.9867e-22		SCAR	1218.54	-1.21645	0.271915	-4.47366	7.68921e-06	0.000120965		moody	8142.21	-1.26387	0.194948	-6.48312	8.9847e-11	1.5873e-09
Mcr	1409.04	2.43525	0.223769	10.8829	1.39088e-27	4.5703e-25		sol	492.596	-0.8845	0.280877	-3.14906	0.00163796	0.0155023		Prosbeta5	313.33	-1.29653	0.197982	-6.54873	5.80303e-11	6.02397e-10		Pngl	182.702	-1.2161	0.463467	-2.62393	0.00869215	0.0440329		nahoda	1726.17	-1.26062	0.173762	-7.25487	4.02061e-13	9.08995e-12
CR45461	101.817	2.43515	0.573315	4.24749	2.16178e-05	0.000333774		spri	2257.52	-0.883735	0.193105	-4.57645	4.72924e-06	0.000101918		CG15630	425.488	-1.29601	0.168459	-7.69335	1.43336e-14	2.068e-13		l(2)k09913	952.076	-1.21425	0.303294	-4.00355	6.23991e-05	0.000742211		CG10962	122.401	-1.25895	0.310569	-4.05369	5.04152e-05	0.000342961
CG6686	1573.96	2.43099	0.264553	9.18906	3.96294e-20	5.83736e-18		CG3164	1262.56	-0.88339	0.20995	-4.20762	2.58074e-05	0.000457361		lbm	43.9746	-1.29401	0.457744	-2.82692	0.00469978	0.0144177		CG42389	9281.28	-1.21415	0.258942	-4.68888	2.74701e-06	4.88797e-05		Snx3	255.219	-1.25808	0.236483	-5.31998	1.0378e-07	1.16906e-06
CR43151	24.008	2.42668	0.890255	2.72583	0.00641396	0.0421081		mei-P26	27757.2	-0.882614	0.279748	-3.15504	0.00160477	0.0152598		bel	4917.74	-1.2931	0.156531	-8.26097	1.44498e-16	2.47182e-15		ZnT63C	799.079	-1.21322	0.292368	-4.14962	3.33033e-05	0.000441803		mRpS7	149.274	-1.25794	0.305488	-4.11779	3.82518e-05	0.000268698
Dic61B	62.0848	2.42131	0.814059	2.97436	0.00293597	0.0227201		eIF3-S9	1128.71	-0.881549	0.243886	-3.61459	0.000300822	0.0039006		GstT2	129.85	-1.29144	0.300127	-4.303	1.68502e-05	8.55314e-05		CG16952	421.686	-1.21092	0.341904	-3.5417	0.000397562	0.00358994		ash2	228.034	-1.25371	0.296718	-4.22525	2.38673e-05	0.00017557
CG12947	227.879	2.40642	0.378318	6.36083	2.00669e-10	8.43139e-09		CG46315	18150.9	-0.881464	0.179998	-4.89707	9.72779e-07	2.45157e-05		mei-38	301.006	-1.29058	0.206944	-6.23636	4.47884e-10	4.25585e-09		Adat1	1616.39	-1.21039	0.25387	-4.76775	1.86291e-06	3.45739e-05		POLDIP2	44.9655	-1.2534	0.430697	-2.91016	0.00361248	0.0140755
CG17173	39.1966	2.40328	0.763327	3.14843	0.00164153	0.014071		ogre	2764.01	-0.881441	0.200967	-4.386	1.15454e-05	0.000224201		hoe1	9433.98	-1.28882	0.117398	-10.9782	4.86575e-28	1.67542e-26		Unc-115b	333.635	-1.20846	0.348054	-3.47204	0.000516514	0.00448314		Ubi-p63E	793.243	-1.25281	0.266262	-4.70516	2.53666e-06	2.24994e-05
pwn	144.669	2.38933	0.435377	5.48796	4.06591e-08	1.11097e-06		CR42862	87639.8	-0.881301	0.181729	-4.84955	1.23744e-06	3.05944e-05		Pfdn5	371.551	-1.28862	0.181183	-7.11227	1.14149e-12	1.39146e-11		Vha100-1	1104.32	-1.20841	0.260018	-4.6474	3.3615e-06	5.81025e-05		Nup44A	86.6724	-1.25254	0.439193	-2.8519	0.00434582	0.0163992
b	50.3757	2.38876	0.875655	2.72797	0.00637245	0.0419645		B52	2023.63	-0.880762	0.210197	-4.19017	2.78745e-05	0.000489089		Arc1	3917.5	-1.28845	0.149298	-8.6301	6.12969e-18	1.17157e-16		Saf-B	2613.55	-1.2074	0.23012	-5.24685	1.54725e-07	3.66546e-06		euc	131.828	-1.25235	0.281651	-4.44645	8.73028e-06	7.03427e-05
Arc1	1491.35	2.38517	0.2801	8.51542	1.65993e-17	1.96963e-15		sstn	647.372	-0.880316	0.319886	-2.75197	0.00592381	0.042978		CysRS	146.62	-1.28842	0.317893	-4.05301	5.05619e-05	0.000236522		Amph	49504.5	-1.20682	0.228384	-5.28419	1.26263e-07	3.05364e-06		Sec61alpha	505.159	-1.25063	0.230084	-5.43555	5.46287e-08	6.43992e-07
CG43337	85.6188	2.37913	0.600471	3.96211	7.4289e-05	0.00100529		CG31808	2011.95	-0.878632	0.273722	-3.20995	0.0013276	0.0132013		CG5009	152.082	-1.28824	0.311668	-4.13339	3.57456e-05	0.000171415		HDAC6	389.928	-1.20325	0.366174	-3.286	0.0010162	0.00792108		CG1998	1059.28	-1.24814	0.217138	-5.74817	9.02169e-09	1.20277e-07
CG9981	67.0367	2.37643	0.584415	4.06634	4.77573e-05	0.00067586		Adam	599.167	-0.877132	0.262092	-3.34666	0.000817921	0.00887516		Oscillin	212.864	-1.28735	0.297255	-4.33078	1.48582e-05	7.62603e-05		CG17124	350.893	-1.20319	0.381256	-3.15586	0.00160024	0.0115221		iPLA2-VIA	366.864	-1.2481	0.242851	-5.13937	2.75662e-07	2.87257e-06
CNT1	50.1648	2.37032	0.675276	3.51014	0.000447862	0.00470825		Rab26	613.205	-0.87575	0.286796	-3.05356	0.00226143	0.0200243		Spase12	38.3529	-1.28682	0.474755	-2.7105	0.00671819	0.0196831		scat	201.563	-1.19897	0.457668	-2.61975	0.00879952	0.044465		CG11537	2237.85	-1.24787	0.175564	-7.1078	1.17911e-12	2.53715e-11
wdp	781.272	2.36288	0.307407	7.6865	1.51212e-14	1.18158e-12		CG6424	18337.1	-0.874439	0.179874	-4.8614	1.16561e-06	2.89531e-05		ATPsynG	143.207	-1.28606	0.268345	-4.79256	1.64669e-06	9.84773e-06		Ptp36E	375.062	-1.19866	0.382301	-3.13539	0.00171625	0.0121975		Hmt-1	230.664	-1.24723	0.241233	-5.17022	2.33824e-07	2.46842e-06
CG3756	31.1544	2.35724	0.81484	2.89289	0.0038172	0.0281458		CG10654	504.638	-0.873839	0.297754	-2.93477	0.00333796	0.0270758		CG5446	172.58	-1.28397	0.303256	-4.23396	2.29611e-05	0.000114207		tub	224.686	-1.1967	0.419455	-2.85299	0.00433099	0.0254385		CG15237	58.5999	-1.24676	0.434993	-2.86617	0.00415469	0.0158242
CG12288	51.8025	2.35507	0.737303	3.19417	0.00140234	0.0123512		CG8726	1612.56	-0.873123	0.227403	-3.83955	0.000123261	0.00185041		AIMP3	131.21	-1.28395	0.262501	-4.8912	1.00222e-06	6.22487e-06		CR44331	216.627	-1.19537	0.417941	-2.86015	0.00423447	0.0249575		CG14407	106.234	-1.24522	0.382871	-3.25232	0.00114468	0.00529624
obst-J	27.0226	2.35048	0.865997	2.71419	0.00664373	0.0433279		CG13954	732.795	-0.871544	0.312817	-2.78611	0.00533444	0.0395843		schlank	3678.95	-1.28183	0.168753	-7.59586	3.05745e-14	4.27964e-13		Txl	158.099	-1.19488	0.458062	-2.60855	0.00909258	0.0455021		CG1213	259.841	-1.24279	0.37187	-3.34201	0.000831736	0.00400895
CR45889	198.102	2.34862	0.433561	5.41706	6.05875e-08	1.61085e-06		ATP8B	3313.28	-0.871412	0.215858	-4.03698	5.41447e-05	0.000893026		Wnt4	730.347	-1.28125	0.148274	-8.6411	5.56741e-18	1.07177e-16		Msr-110	28829.3	-1.19467	0.220828	-5.40997	6.30348e-08	1.62732e-06		CG43732	59369.7	-1.24219	0.202985	-6.11962	9.37979e-10	1.44749e-08
Mur89F	37.9333	2.34748	0.786596	2.98436	0.00284174	0.0221783		CR45018	1010.44	-0.871136	0.232263	-3.75064	0.000176385	0.00249358		ref(2)P	4028.31	-1.2809	0.11544	-11.0958	1.31523e-28	4.67327e-27		CG6654	748.047	-1.1923	0.300878	-3.96275	7.40922e-05	0.000865746		Gmd	55.3	-1.2411	0.427251	-2.90485	0.00367426	0.0142732
Hsp68	224.878	2.34657	0.525113	4.46869	7.87001e-06	0.000133759		capu	354.924	-0.87031	0.321438	-2.70755	0.0067782	0.0476611		CG10654	767.715	-1.28039	0.147518	-8.67957	3.9727e-18	7.73692e-17		p24-2	323.362	-1.18908	0.351739	-3.38057	0.000723346	0.00597775		CG30291	46.1527	-1.24066	0.439188	-2.82489	0.00472966	0.0176257
CR43751	691.305	2.34249	0.31857	7.35313	1.93623e-13	1.26596e-11		ome	629.684	-0.86996	0.295649	-2.94255	0.00325526	0.0265442		CR40712	50.2479	-1.28011	0.414848	-3.08573	0.00203054	0.00681436		CG31808	1000.95	-1.18626	0.280678	-4.2264	2.37458e-05	0.000328633		Hsp70Aa	394.367	-1.24042	0.314458	-3.94462	7.99265e-05	0.00051449
ft	192.235	2.33908	0.476729	4.90652	9.27073e-07	1.93241e-05		Pvr	470.991	-0.869461	0.262047	-3.31796	0.000906785	0.00959532		CR44109	39.26	-1.27992	0.493446	-2.59384	0.00949107	0.026723		CG3689	518.676	-1.18469	0.29855	-3.96814	7.24369e-05	0.000848867		CG1291	52.8029	-1.24041	0.457901	-2.70891	0.00675051	0.0237778
rho-4	286.896	2.33493	0.348822	6.69375	2.17516e-11	1.08041e-09		CG5618	475.281	-0.869196	0.254401	-3.41664	0.000633991	0.00724143		mRpL41	42.9953	-1.2788	0.455373	-2.80825	0.0049811	0.0151801		sty	55629.5	-1.17982	0.281989	-4.18392	2.8653e-05	0.0003881		Pglym78	383.648	-1.24018	0.288181	-4.3035	1.68121e-05	0.000127665
CG32204	359.941	2.3348	0.372847	6.26209	3.79842e-10	1.52592e-08		Tsp42Ef	310.055	-0.868815	0.292196	-2.9734	0.00294524	0.0245668		RpL39	219.232	-1.27838	0.231265	-5.52777	3.24329e-08	2.44528e-07		CG5151	2068.72	-1.17855	0.320545	-3.67672	0.000236254	0.00234161		Surf1	62.3114	-1.23934	0.398799	-3.10768	0.00188562	0.00809775
CR43301	168.422	2.33264	0.425149	5.48664	4.09639e-08	1.11692e-06		CG7430	277.101	-0.867145	0.288962	-3.0009	0.00269187	0.0229644		Got1	1327.19	-1.27835	0.167989	-7.60971	2.74713e-14	3.87148e-13		CG8500	246.36	-1.17768	0.449929	-2.61747	0.00885838	0.0446504		CG6236	134.734	-1.23767	0.291111	-4.25154	2.1231e-05	0.00015716
Ubc2	322.34	2.3296	0.396191	5.88	4.10259e-09	1.41711e-07		B4	3047.88	-0.866515	0.253688	-3.41567	0.000636262	0.00724842		CR43259	1907.2	-1.27779	0.141758	-9.01391	1.98837e-19	4.19662e-18		Rab14	618.29	-1.17723	0.319478	-3.68487	0.000228816	0.00228664		clt	49.0181	-1.23744	0.405104	-3.05462	0.00225342	0.00940344
CG42331	1279.71	2.32752	0.286427	8.12603	4.43569e-16	4.17966e-14		Ssrp	477.771	-0.866386	0.298404	-2.90339	0.00369142	0.0294219		Gmd	94.985	-1.27722	0.383744	-3.32831	0.000873741	0.00318765		CG6903	242.835	-1.17645	0.376716	-3.12292	0.00179069	0.0126005		Pkc98E	6267.82	-1.23657	0.229896	-5.37881	7.49798e-08	8.68074e-07
CG12263	503.853	2.3215	0.312812	7.42139	1.15897e-13	7.90009e-12		CG12605	4245.4	-0.866293	0.316154	-2.7401	0.00614201	0.0441468		CR46067	508.637	-1.27691	0.162024	-7.88104	3.24671e-15	4.96294e-14		Rsf1	748.687	-1.17556	0.306606	-3.8341	0.000126024	0.00136927		baf	103.597	-1.23656	0.36973	-3.34448	0.000824362	0.00397489
bdg	3456.39	2.32049	0.214766	10.8047	3.26949e-27	1.02192e-24		Hrb27C	23199.1	-0.865586	0.284559	-3.04185	0.00235127	0.0207307		DOC5_DM:Jockey:LINE	3641.34	-1.27548	0.17733	-7.1927	6.35205e-13	7.94601e-12		CG4853	689.715	-1.1753	0.375832	-3.12719	0.00176484	0.0124622		CG1907	163.319	-1.23595	0.330396	-3.74083	0.000183414	0.00108208
CG3822	195.195	2.32045	0.55643	4.17025	3.04266e-05	0.000453919		Usp1	847.503	-0.864428	0.265639	-3.25415	0.00113733	0.0115983		ND-B14	103.104	-1.27493	0.319253	-3.99349	6.51066e-05	0.000298909		CG7611	527.756	-1.17391	0.322648	-3.63835	0.000274394	0.00264516		Der-2	67.2533	-1.23315	0.401487	-3.07145	0.00213022	0.00898793
CG6749	46.7792	2.32034	0.703063	3.30034	0.000965685	0.00901329		Atg4a	395.264	-0.861591	0.290494	-2.96595	0.00301748	0.0250679		Snap24	651.012	-1.27259	0.15324	-8.30454	1.00211e-16	1.73872e-15		Usp12-46	828.027	-1.17215	0.308327	-3.80166	0.00014373	0.00153813		VhaAC39-1	653.943	-1.22957	0.224256	-5.48289	4.18431e-08	5.01033e-07
CG42694	52.651	2.32029	0.720177	3.22183	0.00127375	0.0113512		CG43902	525.801	-0.858675	0.240059	-3.57694	0.000347646	0.00438814		ver	119.129	-1.27241	0.286946	-4.43434	9.23559e-06	4.88857e-05		hth	22600.9	-1.16734	0.290043	-4.02473	5.70409e-05	0.000687793		COX7A	264.851	-1.22842	0.265598	-4.6251	3.74417e-06	3.23877e-05
Nup133	100.526	2.31909	0.655313	3.53891	0.000401777	0.00431001		Mdr65	11382	-0.857039	0.17133	-5.00227	5.66587e-07	1.50724e-05		CD98hc	3658.67	-1.27218	0.187189	-6.7962	1.07417e-11	1.19293e-10		Ptp4E	7159.69	-1.16636	0.250223	-4.66127	3.14263e-06	5.47107e-05		Pka-R1	5420.99	-1.22657	0.1749	-7.01298	2.33293e-12	4.88327e-11
CR46084	71.0451	2.31072	0.656117	3.52181	0.000428615	0.00455826		chinmo	4478.23	-0.855607	0.281827	-3.03593	0.00239795	0.0210043		CG6983	489.506	-1.27139	0.218868	-5.80896	6.28638e-09	5.19073e-08		Nep3	1305.73	-1.16459	0.294168	-3.95893	7.52879e-05	0.000876327		DCTN3-p24	103.472	-1.226	0.332564	-3.68651	0.00022735	0.00131313
CR44723	28.1011	2.28831	0.837904	2.73099	0.00631444	0.0417326		fred	263.586	-0.854197	0.286802	-2.97835	0.00289805	0.0242182		CG17337	401.653	-1.26904	0.200452	-6.33086	2.43794e-10	2.3844e-09		Pfk	892.345	-1.1645	0.271515	-4.28891	1.79553e-05	0.000259493		Ate1	210.112	-1.22577	0.281352	-4.35672	1.32029e-05	0.000102608
CG12917	216.95	2.2812	0.476757	4.78482	1.71141e-06	3.35862e-05		Hr3	1181.55	-0.853917	0.281776	-3.03048	0.00244167	0.02133		GMF	401.822	-1.26732	0.213713	-5.93	3.02937e-09	2.59771e-08		CG5522	590.686	-1.16324	0.310167	-3.75036	0.000176577	0.00182998		Map205	2489.11	-1.22063	0.17545	-6.95716	3.47197e-12	7.1496e-11
DNApol-alpha180	112.955	2.27212	0.730565	3.11009	0.00187032	0.0156144		Vap33	4710.13	-0.853579	0.258795	-3.29828	0.000972805	0.0101464		CG17904	223.634	-1.26549	0.271333	-4.66395	3.10193e-06	1.77253e-05		CR44092	817.283	-1.16276	0.417077	-2.78788	0.00530536	0.0297583		CG5525	298.249	-1.21833	0.290617	-4.19223	2.76229e-05	0.000199564
trx	18501.9	2.27016	0.212015	10.7076	9.38006e-27	2.79547e-24		PAN2	668.274	-0.852136	0.236265	-3.6067	0.000310111	0.0039876		CG2321	2024.69	-1.26503	0.133815	-9.45354	3.27562e-21	7.73185e-20		CG7044	336.478	-1.16266	0.444618	-2.61497	0.00892348	0.0449223		PIG-S	54.0981	-1.21792	0.452259	-2.69298	0.0070817	0.0247631
Acyp2	32.2724	2.26888	0.740632	3.06344	0.00218805	0.017758		CG32369	1366.57	-0.852131	0.227888	-3.73925	0.00018457	0.00258859		RpL35	491.719	-1.26159	0.220109	-5.73164	9.94648e-09	8.00994e-08		CrebA	2223.04	-1.15908	0.246289	-4.70618	2.52405e-06	4.52596e-05		Irk2	2766.79	-1.21659	0.184018	-6.61127	3.81033e-11	6.98939e-10
CR44855	40.9792	2.26092	0.690864	3.27259	0.00106565	0.00977547		SF2	830.574	-0.851733	0.209742	-4.06087	4.8891e-05	0.000812879		l(2)k12914	122.404	-1.26053	0.282381	-4.46393	8.047e-06	4.30548e-05		14-3-3zeta	5519.28	-1.15798	0.232551	-4.97947	6.37584e-07	1.3168e-05		CR41590	338.176	-1.21536	0.349014	-3.48227	0.00049718	0.00258007
CG7142	70.6138	2.25555	0.584294	3.8603	0.000113249	0.00146595		unc-13-4A	924.398	-0.851481	0.274916	-3.09724	0.00195331	0.0178716		Rpb7	72.9113	-1.25934	0.359555	-3.50248	0.000460945	0.00178241		CG6040	2581.65	-1.15786	0.235563	-4.91529	8.86489e-07	1.76451e-05		TOM_I-int:Gypsy:LTR	852.836	-1.21452	0.230722	-5.26398	1.40966e-07	1.55279e-06
snoRNA:Psi18S-1854a	52.4987	2.24932	0.715668	3.14296	0.0016725	0.014282		CG32206	715.622	-0.850971	0.268403	-3.1705	0.00152178	0.0146608		EMC1	413.102	-1.25739	0.197875	-6.35449	2.09117e-10	2.05881e-09		Bsg	4684.49	-1.15712	0.257735	-4.48957	7.13677e-06	0.00011301		Chimpo_LTR:Gypsy:LTR	160.286	-1.2137	0.296872	-4.08828	4.3458e-05	0.000300373
CG34396	93.8174	2.24692	0.646297	3.47661	0.000507793	0.00525635		pyd	10905.3	-0.850427	0.23937	-3.55277	0.000381199	0.00474867		Ate1	266.438	-1.25619	0.232273	-5.40827	6.36376e-08	4.64082e-07		mts	3118.31	-1.15472	0.26565	-4.34676	1.38161e-05	0.000205573		CG1598	151.607	-1.21308	0.268574	-4.51673	6.28009e-06	5.22277e-05
CR46104	131.438	2.24418	0.453181	4.95206	7.34333e-07	1.58159e-05		KCNQ	673.611	-0.847823	0.23748	-3.57008	0.000356878	0.00448636		Cyp4ac3	1444.28	-1.25571	0.163514	-7.67955	1.59647e-14	2.28361e-13		CG14688	1010.46	-1.154	0.281316	-4.10216	4.09308e-05	0.000524975		CG2889	139.103	-1.21263	0.30661	-3.95497	7.65438e-05	0.000494932
CG9220	204.199	2.23377	0.526973	4.23888	2.24642e-05	0.000346007		IP3K2	1644.56	-0.841495	0.300503	-2.80029	0.00510564	0.0382536		gny	70.0266	-1.25327	0.416277	-3.01066	0.00260685	0.00855291		spidey	266.641	-1.153	0.399209	-2.8882	0.00387453	0.0231743		Hsp70Ba	851.909	-1.20889	0.244583	-4.94268	7.70545e-07	7.46419e-06
CR44164	41.8976	2.23351	0.702569	3.17907	0.00147751	0.0129156		CG6024	1055.58	-0.841126	0.290442	-2.89602	0.00377929	0.0300255		RpS15	547.901	-1.25307	0.230663	-5.43248	5.55761e-08	4.09766e-07		Ten-m	2463.83	-1.15196	0.233851	-4.92607	8.39004e-07	1.68386e-05		Plp	2684.8	-1.20616	0.171661	-7.02641	2.11912e-12	4.45467e-11
CG43313	471.584	2.23123	0.278965	7.99824	1.26206e-15	1.12154e-13		CG6700	2922.12	-0.840933	0.214308	-3.92395	8.71075e-05	0.00136568		SsRbeta	365.557	-1.25229	0.195981	-6.38986	1.6604e-10	1.64684e-09		ftz-f1	5035.67	-1.15103	0.308224	-3.73441	0.000188155	0.00193471		CR17025	2899.22	-1.20469	0.18147	-6.63855	3.16785e-11	5.86076e-10
RhoGAP15B	2600.61	2.22958	0.26928	8.27981	1.23373e-16	1.27502e-14		hiw	788.65	-0.838872	0.287592	-2.91688	0.0035355	0.0283436		Wbp2	1706.51	-1.25219	0.134808	-9.28871	1.56174e-20	3.5912e-19		Dg	1837.33	-1.1508	0.27466	-4.18992	2.79058e-05	0.000380802		CG14131	214.614	-1.20324	0.247416	-4.86323	1.15483e-06	1.08692e-05
CG13924	47.2442	2.22452	0.721882	3.08156	0.00205921	0.0168834		Nop17l	1061.83	-0.838497	0.293343	-2.85842	0.0042576	0.0329578		CG3542	516.409	-1.25215	0.158608	-7.89464	2.91155e-15	4.47107e-14		Mdh2	1401.15	-1.15064	0.270892	-4.2476	2.16072e-05	0.000304263		CG3940	4600.94	-1.20157	0.156623	-7.67171	1.69719e-14	4.49756e-13
CG31904	52.5852	2.22208	0.655146	3.39173	0.000694524	0.00687815		CG43901	1469.37	-0.83775	0.266411	-3.14457	0.00166328	0.0157177		Sc2	108.713	-1.25167	0.312987	-3.99912	6.35773e-05	0.000292591		Nna1	323.938	-1.15053	0.388105	-2.9645	0.0030318	0.0190089		Caper	1067.64	-1.20145	0.236167	-5.08728	3.63227e-07	3.71618e-06
f	73.7246	2.22037	0.826598	2.68615	0.00722796	0.0463827		Dscam2	1692.93	-0.835171	0.263893	-3.1648	0.00155189	0.0148813		CG10137	113.991	-1.25099	0.305645	-4.09296	4.25901e-05	0.000201774		SREBP	1640.87	-1.14714	0.252989	-4.53435	5.77804e-06	9.3831e-05		VhaSFD	904.333	-1.1996	0.210395	-5.70166	1.18649e-08	1.5625e-07
LanB2	509.186	2.22023	0.410203	5.41252	6.21448e-08	1.64883e-06		dia	803.827	-0.834238	0.2858	-2.91896	0.00351205	0.0281748		Ssk	174.532	-1.25056	0.250456	-4.99313	5.941e-07	3.77889e-06		tkv	881.774	-1.14511	0.29981	-3.81947	0.000133739	0.00144401		l(3)73Ah	63.2188	-1.19947	0.388583	-3.08679	0.00202329	0.00860872
CR46013	74.551	2.21504	0.542578	4.08243	4.45678e-05	0.000633189		zfh2	23568.3	-0.833524	0.221975	-3.75504	0.000173312	0.00245856		CG1665	65.9628	-1.24919	0.357782	-3.4915	0.000480315	0.00184928		CR45018	2594.81	-1.14485	0.345405	-3.31451	0.000918026	0.00726791		epsilonCOP	47.3491	-1.19891	0.426699	-2.80972	0.00495839	0.0183836
CG12688	43.9047	2.21261	0.697689	3.17134	0.00151735	0.0131919		noe	11205	-0.833026	0.281719	-2.95693	0.00310715	0.0256578		TrpRS-m	89.96	-1.24819	0.317618	-3.92983	8.50056e-05	0.000381099		tutl	1113.66	-1.14451	0.293074	-3.90519	9.41502e-05	0.00106311		ana	10335	-1.19877	0.199642	-6.00462	1.91784e-09	2.83123e-08
yellow-h	25.2666	2.21091	0.822187	2.68906	0.00716544	0.0461201		CG31221	3421.45	-0.832632	0.274234	-3.03621	0.00239574	0.0210043		RpL29	316.587	-1.24806	0.2722	-4.58507	4.53824e-06	2.52103e-05		CR31044	392.192	-1.14443	0.362112	-3.16042	0.0015754	0.011384		Rca1	111.445	-1.19742	0.333092	-3.59486	0.000324562	0.0017853
CG43222	29.4079	2.21023	0.787618	2.80622	0.00501262	0.0349112		trv	3959.42	-0.832349	0.294798	-2.82346	0.0047509	0.0360544		CG42553	112.822	-1.2467	0.325075	-3.83512	0.000125504	0.000545457		Rpn10	220.98	-1.14175	0.405795	-2.81362	0.00489875	0.0279975		CG32533	55.7905	-1.19733	0.399676	-2.99575	0.00273771	0.0111159
Muc96D	333.248	2.20843	0.363105	6.08206	1.18646e-09	4.44575e-08		CR44922	600.025	-0.832068	0.291995	-2.84959	0.00437755	0.0337171		GluProRS	872.358	-1.24661	0.138267	-9.016	1.9509e-19	4.13059e-18		DOC5_DM:Jockey:LINE	2956.3	-1.14076	0.29093	-3.9211	8.81471e-05	0.00100566		CG2129	66.2623	-1.19711	0.411556	-2.90873	0.00362899	0.0141228
Tre1	308.027	2.204	0.336672	6.54643	5.89283e-11	2.76618e-09		dnr1	1530.44	-0.830901	0.230017	-3.61235	0.00030344	0.00391811		CG11448	7280.07	-1.24524	0.132089	-9.42729	4.2084e-21	9.89863e-20		vig	1911.47	-1.14072	0.302401	-3.77222	0.000161801	0.00170732		CG2970	69.6693	-1.19698	0.350944	-3.41075	0.000647838	0.00323094
Oseg5	60.4266	2.20035	0.580638	3.78954	0.000150926	0.00187234		Epac	1303.36	-0.830511	0.195152	-4.25572	2.08377e-05	0.000379062		Zip71B	976.123	-1.24387	0.140421	-8.85818	8.13322e-19	1.63644e-17		cry	193.448	-1.13918	0.437719	-2.60254	0.00925355	0.0460209		PI4KIIIalpha	665.043	-1.19619	0.186156	-6.42571	1.31258e-10	2.28456e-09
Hsp27	314.458	2.1999	0.522077	4.21374	2.51173e-05	0.000381373		PP2A-B'	5026.98	-0.830233	0.193519	-4.2902	1.78515e-05	0.000329587		CG9917	208.721	-1.24377	0.23661	-5.25664	1.46713e-07	1.01559e-06		CG46320	983.469	-1.13754	0.435177	-2.61397	0.0089497	0.0450168		CG2076	89.2477	-1.19564	0.346926	-3.44638	0.000568147	0.00288468
wts	6020.95	2.19926	0.25709	8.55447	1.18412e-17	1.43155e-15		tutl	2293.87	-0.829959	0.230139	-3.60634	0.000310548	0.00398907		gro	2733.78	-1.24299	0.172978	-7.18584	6.67975e-13	8.32476e-12		CG5273	9888.47	-1.13637	0.288775	-3.93515	8.31444e-05	0.000954896		CG31673	261.886	-1.19467	0.239461	-4.98899	6.06966e-07	6.01017e-06
Dlic	5882.66	2.19473	0.199543	10.9988	3.87359e-28	1.34162e-25		Sec31	922.697	-0.829709	0.240717	-3.44683	0.000567208	0.00661297		ArfGAP3	327.797	-1.24065	0.189432	-6.54933	5.77959e-11	6.0043e-10		brat	1984.29	-1.13615	0.252048	-4.50769	6.55362e-06	0.00010446		CR42765	175.661	-1.19463	0.272981	-4.37623	1.20752e-05	9.48704e-05
miple2	131.91	2.18695	0.71492	3.05901	0.00222069	0.0179774		aPKC	4336.87	-0.829174	0.250326	-3.31237	0.000925087	0.00977227		Pym	147.899	-1.24049	0.255262	-4.85968	1.17576e-06	7.2188e-06		Dad	637.774	-1.13562	0.301638	-3.76485	0.00016665	0.00174477		Alr	71.4643	-1.19443	0.370732	-3.22182	0.00127379	0.00578391
Sptr	37.9159	2.18649	0.751217	2.9106	0.00360738	0.0268459		rdgB	6760.8	-0.828451	0.257376	-3.21883	0.00128713	0.0128609		CG42514	37.7785	-1.24029	0.47129	-2.63169	0.00849623	0.0243374		Pak	1256.54	-1.13386	0.272413	-4.16229	3.15072e-05	0.000422498		ABCB7	155.704	-1.19418	0.313991	-3.80322	0.000142825	0.000869181
yin	192.625	2.18373	0.376604	5.79847	6.69218e-09	2.22754e-07		Rab5	3570.49	-0.828359	0.23662	-3.5008	0.00046386	0.00562544		eRF1	1158.9	-1.23922	0.173109	-7.15861	8.15011e-13	1.00633e-11		CG4822	475.265	-1.13305	0.338429	-3.34797	0.000814057	0.0065877		Chmp1	268.173	-1.19084	0.266379	-4.47047	7.80473e-06	6.35985e-05
CG11897	4507.28	2.18362	0.21885	9.97774	1.90759e-23	4.0075e-21		CG42265	513.514	-0.82823	0.298585	-2.77385	0.00553976	0.0407412		CG5188	37.6952	-1.23904	0.478865	-2.58745	0.00966901	0.0271668		CG5991	406.128	-1.13102	0.342001	-3.30708	0.000942739	0.00742514		CG11619	674.506	-1.18961	0.201003	-5.91838	3.25135e-09	4.6563e-08
CG6793	476.284	2.18258	0.312457	6.98521	2.84429e-12	1.55768e-10		CG34384	954.706	-0.82701	0.266031	-3.10869	0.00187916	0.0173601		Torsin	92.7333	-1.23705	0.365477	-3.38475	0.000712426	0.00264904		GstE12	372.763	-1.12983	0.329398	-3.42999	0.000603602	0.0051407		ND-AGGG	160.721	-1.18951	0.259304	-4.58731	4.48993e-06	3.82062e-05
Copia1-LTR_DM:Copia:LTR	241.34	2.17821	0.368265	5.91481	3.32266e-09	1.173e-07		rush	502.097	-0.81911	0.255513	-3.20575	0.00134711	0.013331		kkv	116.902	-1.23701	0.293034	-4.22139	2.42801e-05	0.000120454		CR44178	291.263	-1.12812	0.379442	-2.97311	0.00294798	0.018609		Blos2	43.9211	-1.18717	0.447904	-2.65051	0.00803715	0.027584
Mlp60A	134.875	2.16154	0.704007	3.07034	0.00213817	0.0173973		CG4887	607.183	-0.819045	0.265922	-3.08002	0.00206987	0.0186892		mfrn	2079.94	-1.23697	0.160087	-7.72685	1.1024e-14	1.60436e-13		Cyp4p2	657.905	-1.12676	0.355202	-3.17216	0.0015131	0.011023		Adam	455.77	-1.18431	0.276098	-4.28946	1.79108e-05	0.000134821
Crtc	2792.41	2.15879	0.216458	9.97329	1.99509e-23	4.12373e-21		chb	2451.08	-0.81898	0.234184	-3.49717	0.000470223	0.00568033		CG3348	74.4933	-1.23691	0.353428	-3.49974	0.000465717	0.00179897		Inx2	14881.4	-1.12424	0.221265	-5.08095	3.75551e-07	8.20507e-06		CG8389	138.027	-1.18429	0.275351	-4.30103	1.70006e-05	0.000128719
opa	125.525	2.1562	0.473466	4.55408	5.26148e-06	9.27453e-05		Tig	8036.63	-0.81794	0.24214	-3.37796	0.000730251	0.00811608		CG16717	138.186	-1.23667	0.284436	-4.34778	1.37523e-05	7.09515e-05		gce	3085.09	-1.12343	0.278346	-4.03608	5.43514e-05	0.000660637		CG6406	147.605	-1.18224	0.300434	-3.9351	8.31609e-05	0.000533187
LanB1	2603.04	2.15022	0.232202	9.26013	2.04181e-20	3.19095e-18		slmb	1812.78	-0.817107	0.234666	-3.48199	0.000497694	0.00594829		CG5131	69.6762	-1.23609	0.391658	-3.15605	0.00159923	0.0054812		CG1998	734.427	-1.12191	0.330537	-3.39422	0.000688252	0.00574272		endos	801.789	-1.18145	0.183437	-6.44063	1.18976e-10	2.07919e-09
asl	47.981	2.14962	0.794386	2.70601	0.0068097	0.0441855		Idh	595.784	-0.816688	0.282632	-2.88958	0.00385752	0.0305295		CR44704	59.1379	-1.23509	0.391357	-3.15592	0.0015999	0.00548209		Hsp22	679.135	-1.12155	0.34633	-3.23838	0.00120212	0.00910596		GstT3	113.492	-1.18106	0.391998	-3.01292	0.00258744	0.0105955
Whamy	264.979	2.14822	0.43621	4.92474	8.44707e-07	1.77749e-05		kek6	684.905	-0.813451	0.284036	-2.8639	0.00418463	0.032515		fws	179.053	-1.23345	0.238201	-5.1782	2.2404e-07	1.5117e-06		Sesn	1324.18	-1.12045	0.311333	-3.59888	0.000319586	0.00299089		CG33170	67.8271	-1.18014	0.427649	-2.75961	0.00578704	0.0209294
CG42806	307.154	2.14661	0.368421	5.8265	5.66007e-09	1.90377e-07		Sap47	9135.48	-0.813419	0.261943	-3.10533	0.00190066	0.0174804		Lac	3820.83	-1.23287	0.127871	-9.64154	5.3383e-22	1.3406e-20		Myd88	1747.63	-1.11987	0.294514	-3.80244	0.000143276	0.00153463		CG8038	53.8956	-1.17846	0.413303	-2.85131	0.00435391	0.0164058
CG3568	112.318	2.14613	0.472296	4.54405	5.51839e-06	9.67417e-05		Sec61alpha	300.781	-0.812103	0.274153	-2.96223	0.00305422	0.0253052		Invader6_LTR:Gypsy:LTR	80.1477	-1.23248	0.3873	-3.18224	0.00146143	0.00505429		Pkc98E	5696.88	-1.11795	0.276411	-4.04451	5.24334e-05	0.000643147		CG8323	66.956	-1.17811	0.381993	-3.08411	0.00204163	0.00867358
unc-5	620.856	2.14446	0.281261	7.62445	2.45073e-14	1.84742e-12		CG10600	2270.91	-0.811609	0.232227	-3.49489	0.000474252	0.00572027		CG7742	280.568	-1.23138	0.231163	-5.3269	9.99005e-08	7.11824e-07		nkd	5076.43	-1.11685	0.271953	-4.10678	4.01221e-05	0.000515149		Pdxk	423.278	-1.17593	0.21325	-5.51431	3.50151e-08	4.23985e-07
CG18171	633.505	2.14131	0.283555	7.55167	4.29704e-14	3.11111e-12		Gdi	2057.54	-0.80979	0.212472	-3.81128	0.000138247	0.0020286		CG4101	38.6544	-1.23123	0.515988	-2.38616	0.0170253	0.0442956		Ald	5736.93	-1.11682	0.216302	-5.16323	2.42722e-07	5.5436e-06		CG2974	38.6335	-1.1749	0.468735	-2.50654	0.0121918	0.0387191
spg	2312.22	2.13449	0.202557	10.5377	5.78679e-26	1.61212e-23		NTS_DM:NTS_DM:Other	398.393	-0.809314	0.296168	-2.73262	0.00628328	0.0449013		Pfk	549.835	-1.22972	0.164602	-7.47084	7.9684e-14	1.07533e-12		CG4456	680.323	-1.11537	0.347192	-3.21255	0.00131563	0.00984714		CG5734	184.01	-1.17483	0.261563	-4.49158	7.06963e-06	5.81581e-05
CBP	73.3574	2.13392	0.747253	2.85568	0.00429442	0.0310045		kon	1068.85	-0.808341	0.247662	-3.26389	0.00109893	0.0112438		CG3792	188.006	-1.22866	0.258486	-4.75331	2.00117e-06	1.18614e-05		CG13124	4163.53	-1.11309	0.246679	-4.5123	6.41285e-06	0.000102759		Got1	1638.36	-1.1718	0.183457	-6.38732	1.68815e-10	2.88391e-09
ND-MWFE	166.861	2.12976	0.49287	4.32115	1.55219e-05	0.000248331		btsz	12568.9	-0.807839	0.209254	-3.86057	0.000113124	0.00170859		RPA2	34.4193	-1.22865	0.500927	-2.45276	0.0141766	0.0379102		CG44243	424.799	-1.11228	0.373351	-2.97919	0.0028901	0.0183587		Mmp2	626.927	-1.17177	0.198175	-5.9128	3.36339e-09	4.80156e-08
Arc2	161.925	2.12746	0.446024	4.76983	1.84379e-06	3.59637e-05		CG4629	294.216	-0.806958	0.281311	-2.86856	0.00412341	0.0321808		CG34189	55.2461	-1.22857	0.478623	-2.56688	0.0102617	0.0286394		CG12163	881.25	-1.10909	0.2683	-4.13377	3.56855e-05	0.000466936		CG31706	5136.17	-1.16992	0.219908	-5.32004	1.03745e-07	1.16906e-06
SppL	532.826	2.1257	0.292739	7.26142	3.83041e-13	2.38285e-11		Nak	8644.9	-0.80522	0.213727	-3.76751	0.000164886	0.00236343		CG12730	1864.62	-1.22562	0.169716	-7.22155	5.13965e-13	6.49628e-12		CG40178	1393.06	-1.10688	0.305238	-3.62627	0.000287541	0.0027463		CG31855	95.5191	-1.16583	0.320725	-3.63498	0.000278002	0.00156174
kz	144.789	2.12331	0.447948	4.74008	2.13637e-06	4.10458e-05		CG43739	2396.1	-0.805009	0.272267	-2.95669	0.00310957	0.0256607		CG9451	459.436	-1.22506	0.193112	-6.34376	2.2423e-10	2.19789e-09		CG42837	423.296	-1.1061	0.374935	-2.95012	0.00317652	0.0196915		CG10376	444.009	-1.16544	0.227943	-5.11284	3.17345e-07	3.28355e-06
CG5142	71.848	2.1138	0.709386	2.97976	0.00288477	0.0224051		scrt	8137.73	-0.801635	0.234444	-3.4193	0.000627815	0.00718415		cal1	588.512	-1.225	0.188297	-6.50568	7.7342e-11	7.93008e-10		CG3812	429.313	-1.10603	0.342206	-3.23206	0.00122902	0.00929808		Pfdn1	49.595	-1.1651	0.404088	-2.88329	0.00393542	0.0151512
Orc1	76.6136	2.1114	0.681477	3.09827	0.00194652	0.0161768		CG8500	1180.34	-0.801462	0.248698	-3.22263	0.00127019	0.0127019		CG10602	481.045	-1.22496	0.163512	-7.49158	6.80472e-14	9.26718e-13		RhoGEF2	6521.11	-1.1039	0.216746	-5.09307	3.52307e-07	7.73922e-06		chb	1691.07	-1.16334	0.16557	-7.02623	2.12193e-12	4.45467e-11
CR45906	186.464	2.11113	0.44056	4.79191	1.65197e-06	3.25692e-05		CG9940	426.581	-0.800041	0.237328	-3.37103	0.000748877	0.00828587		Sod1	744.956	-1.22479	0.169147	-7.24095	4.45555e-13	5.66915e-12		eco	688.935	-1.10256	0.377739	-2.91884	0.00351338	0.0213227		CG45050	27487.5	-1.16313	0.221742	-5.2454	1.55941e-07	1.70612e-06
sdk	3887.06	2.11075	0.22653	9.31777	1.18809e-20	1.90317e-18		CG7839	855.858	-0.799246	0.215226	-3.71351	0.000204402	0.00283142		pyd3	475.695	-1.22365	0.179386	-6.8213	9.02224e-12	1.01207e-10		yin	473.72	-1.1019	0.325071	-3.38973	0.000699613	0.00582144		Rab14	827.962	-1.16307	0.184527	-6.30297	2.92002e-10	4.84125e-09
CR44779	1133.34	2.10922	0.296614	7.11098	1.15218e-12	6.65098e-11		Fife	1458.21	-0.79766	0.223427	-3.57012	0.000356822	0.00448636		CG12795	185.657	-1.22201	0.264402	-4.62179	3.80448e-06	2.13832e-05		nct	301.601	-1.1015	0.3621	-3.04199	0.00235018	0.0156016		nemy	2229.9	-1.16237	0.164274	-7.07582	1.48565e-12	3.16514e-11
l(2)37Cc	373.746	2.10852	0.322449	6.5391	6.18919e-11	2.88416e-09		pros	38622.9	-0.797267	0.288842	-2.76022	0.00577629	0.0421514		Jra	236.605	-1.22144	0.269277	-4.53599	5.73348e-06	3.14318e-05		Nmda1	1384.52	-1.09947	0.250112	-4.39592	1.10303e-05	0.000167003		T-cp1	171.928	-1.16204	0.285498	-4.07022	4.69688e-05	0.000321887
hebe	340.203	2.10079	0.466696	4.5014	6.75059e-06	0.000116589		CR44969	621.915	-0.796768	0.267673	-2.97665	0.00291415	0.024324		CG4511	839.568	-1.21865	0.152854	-7.97265	1.55308e-15	2.44684e-14		Ggamma30A	2295.58	-1.09663	0.375424	-2.92105	0.00348853	0.0212014		DNApol-gamma35	93.2454	-1.15761	0.360115	-3.21456	0.00130645	0.00591769
snmRNA:641	207.68	2.09247	0.38094	5.49291	3.95365e-08	1.08261e-06		fne	8329.99	-0.796659	0.288601	-2.76042	0.00577272	0.0421514		Hsc70Cb	4879.19	-1.21821	0.134208	-9.07701	1.11598e-19	2.41646e-18		BLOOD_LTR:Gypsy:LTR	1128.56	-1.09607	0.282457	-3.88049	0.000104246	0.00116405		GatC	93.2454	-1.15761	0.360115	-3.21456	0.00130645	0.00591769
NC2alpha	159.39	2.09233	0.551627	3.79301	0.000148832	0.00184993		nAChRalpha5	2795.07	-0.796028	0.294148	-2.70621	0.00680555	0.0477237		Obp18a	73.6057	-1.21683	0.35796	-3.39935	0.000675468	0.00251975		Pgi	993.481	-1.09258	0.275657	-3.96355	7.38426e-05	0.000863665		PH4alphaEFB	446.671	-1.15632	0.211637	-5.4637	4.66318e-08	5.54631e-07
Liprin-gamma	1268.67	2.08944	0.209028	9.99596	1.58737e-23	3.39036e-21		Map205	4518.92	-0.79456	0.263826	-3.01168	0.00259805	0.0223649		ValRS	270.084	-1.21653	0.218384	-5.57061	2.53852e-08	1.94131e-07		Naa60	2509.08	-1.09221	0.246033	-4.43929	9.0255e-06	0.000139557		Tapdelta	123.915	-1.15397	0.36128	-3.1941	0.00140266	0.00629613
link	45.0315	2.08452	0.674121	3.0922	0.00198677	0.0164155		nAChRalpha1	2195.05	-0.794423	0.291187	-2.72822	0.00636766	0.045321		Exo84	116.643	-1.21567	0.308515	-3.94038	8.13511e-05	0.000366216		tna	6151.35	-1.09205	0.278499	-3.9212	8.81083e-05	0.00100566		ATP6	862.613	-1.15248	0.311314	-3.70198	0.00021392	0.00124166
dlp	1936.65	2.08374	0.253064	8.23406	1.80966e-16	1.85527e-14		kay	16309.8	-0.791294	0.255835	-3.09299	0.00198153	0.018063		mrt	1289.64	-1.21529	0.162549	-7.47645	7.63577e-14	1.03358e-12		hrg	787.405	-1.09175	0.322224	-3.38818	0.000703591	0.0058505		SdhB	165.06	-1.14679	0.316865	-3.61918	0.00029554	0.00164667
tx	77.1745	2.07979	0.606534	3.42897	0.000605867	0.00613769		Pp2A-29B	946.39	-0.790532	0.216185	-3.65673	0.00025545	0.00341613		CG13623	40.0344	-1.21459	0.473553	-2.56485	0.0103222	0.028766		Ca-beta	270.264	-1.09111	0.420325	-2.59587	0.00943521	0.0466436		Ude	122.714	-1.14498	0.311081	-3.68063	0.000232659	0.00134079
CG13796	215.759	2.07854	0.591817	3.51214	0.000444518	0.00469234		CG4302	509.881	-0.788162	0.245908	-3.20511	0.00135012	0.0133501		Upf3	87.0608	-1.21331	0.363	-3.34246	0.000830396	0.00304615		CG9821	52800	-1.08955	0.246751	-4.41558	1.0074e-05	0.000153559		twr	48.7936	-1.14477	0.44277	-2.58547	0.00972459	0.0323431
CG13995	938.524	2.07582	0.303033	6.85012	7.37861e-12	3.84378e-10		LIMK1	2296.83	-0.781795	0.265497	-2.94465	0.00323321	0.0264649		CR41607	102.195	-1.21208	0.312389	-3.88004	0.000104438	0.000461863		RN-tre	1093.71	-1.08858	0.26876	-4.05039	5.11328e-05	0.000630395		CR45896	95.893	-1.14258	0.352678	-3.23974	0.00119638	0.00550004
CG45263	2648.45	2.07559	0.246103	8.43384	3.34494e-17	3.76012e-15		CG31550	522.584	-0.778974	0.246952	-3.15435	0.00160857	0.0152826		CG6724	56.1615	-1.21154	0.476113	-2.54465	0.0109388	0.0302634		CG1358	11739.4	-1.08798	0.21598	-5.03743	4.71815e-07	9.99921e-06		Prosalpha5	146.246	-1.14246	0.324939	-3.51592	0.000438236	0.0023217
rtv	41.1901	2.07158	0.758763	2.7302	0.0063295	0.0418106		Rab3	2685.1	-0.77883	0.23804	-3.27184	0.00106851	0.0109669		CG11151	92.1388	-1.21074	0.332664	-3.63952	0.000273144	0.00110783		Rm62	9980.41	-1.08737	0.239547	-4.53928	5.64475e-06	9.20377e-05		bai	82.9862	-1.1422	0.337504	-3.38424	0.000713744	0.00351223
CG4133	140.429	2.06956	0.481729	4.2961	1.73827e-05	0.000273997		RpS15	908.071	-0.77854	0.286373	-2.71862	0.00655543	0.0464437		CR45908	95.4872	-1.21051	0.354716	-3.41263	0.000643399	0.00241184		eIF-3p40	512.662	-1.08699	0.372792	-2.9158	0.00354779	0.0214967		Act5C	13025.4	-1.14067	0.20604	-5.53613	3.09226e-08	3.78684e-07
calypso	53.0498	2.06337	0.608888	3.38876	0.000702106	0.00692114		pes	6491.65	-0.778185	0.279772	-2.7815	0.00541086	0.0399596		Blos3	50.9468	-1.21051	0.436735	-2.77171	0.00557619	0.0167561		ATPsynB	222.499	-1.08497	0.401019	-2.70554	0.00681927	0.0363434		Tsp5D	3244.44	-1.1398	0.203826	-5.59206	2.24398e-08	2.83113e-07
CG10621	137.652	2.06209	0.58615	3.51802	0.000434779	0.00460852		Ggamma30A	34267.9	-0.77723	0.276073	-2.81531	0.00487304	0.0367558		CR45865	36.8106	-1.20957	0.50809	-2.38062	0.0172835	0.0448015		aay	1574.53	-1.08484	0.258931	-4.18969	2.79336e-05	0.000380802		CG6218	533.956	-1.13854	0.209945	-5.42301	5.86031e-08	6.89357e-07
Rcd6	242.86	2.06047	0.423177	4.86905	1.12139e-06	2.29562e-05		CG2321	1344.15	-0.775605	0.288312	-2.69015	0.00714192	0.049355		galectin	1282.69	-1.20858	0.173907	-6.94954	3.66491e-12	4.25028e-11		CG1718	1026.95	-1.08433	0.296512	-3.65696	0.000255224	0.00249888		Dpit47	54.6984	-1.13839	0.392919	-2.89728	0.00376416	0.0145482
CG10343	60.1016	2.05874	0.648587	3.17419	0.00150253	0.0130986		CG5455	1280.88	-0.775207	0.226776	-3.41838	0.00062996	0.00720203		Ulysses_I-int:Gypsy:LTR	456.057	-1.20598	0.227618	-5.29825	1.16916e-07	8.21674e-07		tay	3286.61	-1.08367	0.233771	-4.6356	3.55903e-06	6.09932e-05		brk	3598.9	-1.13595	0.230865	-4.9204	8.63665e-07	8.2794e-06
Gem3	287.4	2.05417	0.316446	6.49137	8.50583e-11	3.86533e-09		KdelR	753.901	-0.773207	0.276827	-2.79311	0.00522045	0.0389723		Arpc2	2664.01	-1.20575	0.16397	-7.35345	1.9315e-13	2.52247e-12		Pp1-87B	1543.2	-1.07901	0.295593	-3.65031	0.000261925	0.00255621		CG31676	3310.37	-1.1354	0.182733	-6.21341	5.18455e-10	8.29784e-09
wrapper	74.6252	2.0461	0.603612	3.38977	0.000699515	0.00691624		Hs3st-A	777.57	-0.772764	0.258016	-2.99502	0.00274427	0.0231897		Act5C	13281.7	-1.2054	0.135313	-8.90824	5.18487e-19	1.05917e-17		Tbc1d15-17	398.596	-1.07801	0.370169	-2.9122	0.0035889	0.021724		Tsp42Ee	940.005	-1.13491	0.19061	-5.95409	2.61515e-09	3.81276e-08
CG15211	134.72	2.04322	0.620607	3.29229	0.000993739	0.00925492		Pp1alpha-96A	2679.86	-0.772115	0.273436	-2.82375	0.00474657	0.0360436		Spp	218.003	-1.20525	0.229471	-5.25227	1.50237e-07	1.03783e-06		Pka-C1	30102.3	-1.07718	0.242657	-4.43912	9.03273e-06	0.000139557		M6	136.58	-1.134	0.281372	-4.03024	5.57197e-05	0.000374127
Ugt86De	78.8434	2.04048	0.537776	3.7943	0.00014806	0.00184538		Mocs1	670.533	-0.771605	0.235389	-3.278	0.00104545	0.0107858		kuk	760.188	-1.2035	0.146701	-8.20372	2.33064e-16	3.94143e-15		CG31357	423.698	-1.07638	0.331455	-3.24743	0.00116451	0.00888794		CG10973	118.547	-1.13371	0.301958	-3.75454	0.00017366	0.00103159
gb	115.683	2.04045	0.451296	4.52131	6.14574e-06	0.000106429		AnxB9	968.666	-0.765402	0.241898	-3.16415	0.00155538	0.014903		Cisd2	198.52	-1.2033	0.242638	-4.95924	7.07687e-07	4.46609e-06		CG8475	1386.82	-1.07632	0.280164	-3.84174	0.000122164	0.00133212		Invader3_I-int:Gypsy:LTR	4759.98	-1.13213	0.174971	-6.4704	9.77467e-11	1.71845e-09
Gfat2	270.78	2.0399	0.323913	6.29767	3.02148e-10	1.23707e-08		olf186-M	2317.4	-0.765232	0.255338	-2.99694	0.00272709	0.0231441		Rho1	9108.66	-1.20327	0.119759	-10.0474	9.43133e-24	2.67521e-22		Cyp1	1107.27	-1.07585	0.26878	-4.00273	6.2615e-05	0.000743868		Rab30	127.336	-1.13173	0.292167	-3.87356	0.000107255	0.000671357
Ddc	242.216	2.03869	0.320761	6.3558	2.07347e-10	8.68351e-09		VhaAC39-1	941.898	-0.763986	0.203733	-3.74993	0.000176887	0.00249782		ND-B15	35.4417	-1.20203	0.485092	-2.47793	0.0132145	0.0356299		Vav	2023.61	-1.07556	0.254833	-4.22063	2.43623e-05	0.00033678		Der-1	117.871	-1.13051	0.384936	-2.93688	0.00331532	0.0130633
egr	101.593	2.02854	0.582635	3.48166	0.000498317	0.00516662		Opa1	956.957	-0.763251	0.277946	-2.74604	0.00603193	0.0435835		Sur	1008.9	-1.20157	0.145786	-8.24199	1.69375e-16	2.88628e-15		Sdc	4644.55	-1.07167	0.322266	-3.32541	0.000882882	0.00705022		CR44854	58.4082	-1.13045	0.372103	-3.03801	0.00238149	0.00985201
Cip4	2952.68	2.0277	0.215264	9.41955	4.53006e-21	7.44265e-19		Sirt1	1328.71	-0.76202	0.279023	-2.73103	0.00631372	0.0450666		Syx13	1000.64	-1.20156	0.141678	-8.48095	2.23367e-17	4.08793e-16		dnc	8018.72	-1.06863	0.294569	-3.62779	0.00028586	0.0027324		pre-mod(mdg4)-AB	52.3838	-1.13003	0.411185	-2.74824	0.00599167	0.0215234
CR45531	238.129	2.02736	0.358269	5.65875	1.52475e-08	4.66545e-07		CG10915	1022.77	-0.761217	0.276342	-2.75462	0.00587608	0.0427069		CG2765	4678.85	-1.20083	0.130318	-9.21459	3.12485e-20	7.02827e-19		tara	1435.9	-1.06774	0.270275	-3.95058	7.79634e-05	0.000905725		pre-mod(mdg4)-C	52.3838	-1.13003	0.411185	-2.74824	0.00599167	0.0215234
CG14227	74.6372	2.02702	0.601571	3.36954	0.00075293	0.00728211		Syt7	319.198	-0.7607	0.282207	-2.69554	0.00702755	0.0488101		RpS3A	1946.96	-1.20053	0.162734	-7.37724	1.61607e-13	2.11881e-12		CR31451	530.656	-1.06759	0.34668	-3.07947	0.00207369	0.0141249		pre-mod(mdg4)-E	52.3838	-1.13003	0.411185	-2.74824	0.00599167	0.0215234
Grip	147.814	2.02336	0.440072	4.5978	4.26985e-06	7.6422e-05		ctp	7673.06	-0.759644	0.202164	-3.75757	0.00017157	0.00244788		CR45925	40.24	-1.19881	0.487147	-2.46088	0.0138596	0.0371898		CG2765	1371.37	-1.06582	0.307113	-3.47044	0.000519599	0.00450527		RpL23	163.765	-1.12904	0.334134	-3.37902	0.00072746	0.0035675
CG30345	173.679	2.02207	0.36512	5.53808	3.05797e-08	8.65075e-07		Zn72D	597.618	-0.759219	0.239978	-3.1637	0.00155777	0.014903		Vps36	46.548	-1.19835	0.512135	-2.33991	0.0192883	0.0492249		CG5445	476.981	-1.06355	0.340887	-3.11994	0.0018089	0.0126843		ImpL2	3033.39	-1.12893	0.227139	-4.9702	6.68838e-07	6.57515e-06
slow	2257.01	2.01675	0.250909	8.03777	9.1489e-16	8.25656e-14		garz	681.524	-0.759095	0.239519	-3.16925	0.00152833	0.0147076		Pfdn1	126.475	-1.19822	0.309378	-3.873	0.000107503	0.000474321		VAChT	556.304	-1.06241	0.413702	-2.56805	0.0102272	0.0494456		l(2)k09913	855.72	-1.12869	0.183624	-6.14675	7.90841e-10	1.23516e-08
scramb1	327.152	2.01606	0.409066	4.92844	8.28884e-07	1.76148e-05		Cam	37880.7	-0.75872	0.256374	-2.95943	0.00308208	0.0254678		Got2	499.789	-1.19822	0.164073	-7.30297	2.81493e-13	3.61637e-12		SelR	1035.81	-1.06225	0.28637	-3.70935	0.000207791	0.00210439		CG10137	141.919	-1.12782	0.30492	-3.69873	0.000216684	0.00125489
msps	6941.29	2.01336	0.190971	10.5428	5.48533e-26	1.5621e-23		CG17734	534.458	-0.757919	0.246242	-3.07795	0.0020843	0.0188058		Tcp-1eta	524.28	-1.19676	0.156751	-7.63477	2.2623e-14	3.20173e-13		AMPKalpha	487.138	-1.06145	0.360338	-2.9457	0.00322226	0.0199138		CG1218	52.6193	-1.12554	0.39309	-2.86332	0.0041922	0.0159311
CG8157	59.0618	2.01147	0.602256	3.33988	0.000838135	0.00796197		Frq1	3413.46	-0.757359	0.247899	-3.05511	0.00224981	0.0199503		Ubc10	174.655	-1.1965	0.233976	-5.11375	3.1583e-07	2.09925e-06		shrb	523.556	-1.05996	0.316958	-3.34416	0.000825312	0.00666538		CG15387	55.7944	-1.12513	0.458499	-2.45394	0.0141299	0.043788
Rat1	455.892	2.01053	0.317891	6.32461	2.53874e-10	1.05974e-08		CG5381	1211.51	-0.756761	0.192891	-3.92327	8.73565e-05	0.00136612		Leash	161.742	-1.19536	0.245747	-4.8642	1.1492e-06	7.07528e-06		His4r	1089.81	-1.0566	0.261289	-4.0438	5.25928e-05	0.000644449		wa-cup	66.0508	-1.12471	0.403138	-2.78988	0.00527268	0.0193601
luna	787.149	2.01039	0.314644	6.38942	1.66518e-10	7.16083e-09		CG8180	2792.86	-0.756323	0.196475	-3.84946	0.000118377	0.00178126		CSN7	136.737	-1.19524	0.36228	-3.29921	0.000969566	0.00350376		CG3209	338.871	-1.0561	0.351365	-3.00571	0.00264962	0.0172669		CG7632	203.059	-1.12452	0.254272	-4.42251	9.75587e-06	7.77646e-05
Cad86C	786.538	2.00372	0.241128	8.30977	9.58884e-17	9.99032e-15		T48	2140.55	-0.756064	0.211274	-3.5786	0.000345437	0.00436918		Ady43A	280.935	-1.19481	0.203217	-5.87948	4.11562e-09	3.46033e-08		CG11000	762.195	-1.05577	0.388099	-2.72037	0.00652096	0.0350941		Oatp74D	633.729	-1.12419	0.234635	-4.79123	1.65765e-06	1.51496e-05
Skeletor	104.863	1.99885	0.576035	3.47001	0.000520434	0.00535262		heph	5102.03	-0.756047	0.269452	-2.80587	0.00501813	0.0376664		Gpo-1	189.214	-1.19453	0.237402	-5.03167	4.8622e-07	3.14115e-06		Blimp-1	8339.56	-1.05455	0.220287	-4.78715	1.69168e-06	3.17868e-05		CG17260	49.4327	-1.11793	0.449826	-2.48524	0.0129463	0.0405869
CG31793	919.967	1.99155	0.27374	7.27533	3.45573e-13	2.17084e-11		CG6912	752.637	-0.755738	0.261743	-2.88732	0.00388534	0.0306711		Ufm1	58.17	-1.19432	0.409525	-2.91636	0.00354142	0.0112624		wun	5214.82	-1.05409	0.258959	-4.0705	4.69122e-05	0.00058796		AIMP3	68.7159	-1.11782	0.391972	-2.85177	0.0043476	0.0164012
CR45232	95.7805	1.98858	0.572274	3.47487	0.000511096	0.00528201		Corin	1722.35	-0.755621	0.247172	-3.05707	0.00223514	0.0199055		CG3689	538.431	-1.19404	0.16434	-7.26562	3.71321e-13	4.74722e-12		Dab	2333.13	-1.05359	0.229353	-4.59374	4.35374e-06	7.31598e-05		Cpr	831.058	-1.1167	0.212663	-5.25105	1.51237e-07	1.66027e-06
CG11835	71.6499	1.98772	0.530428	3.7474	0.00017868	0.00215814		RpL38	425.313	-0.755353	0.275919	-2.73759	0.00618905	0.0443874		ND-49	875.335	-1.19356	0.154879	-7.70642	1.29392e-14	1.87492e-13		CG14441	3356.15	-1.05244	0.233009	-4.51672	6.2805e-06	0.000100772		Elp3	74.7542	-1.11456	0.360349	-3.09299	0.00198154	0.00846276
RpI135	91.9223	1.98307	0.576137	3.44201	0.000577404	0.00588658		Flo1	370.206	-0.754094	0.278653	-2.70621	0.00680551	0.0477237		CG32032	3487.66	-1.19191	0.139273	-8.55812	1.14725e-17	2.13472e-16		CG6340	882.122	-1.05132	0.343493	-3.06066	0.00220847	0.0148568		Mtl	4915.82	-1.11389	0.243383	-4.57671	4.72355e-06	4.00557e-05
DM176_I-int:Gypsy:LTR	7640.07	1.97514	0.226119	8.73494	2.43781e-18	3.09312e-16		stj	1058.74	-0.753438	0.232221	-3.24449	0.00117661	0.0119203		Pdxk	737.307	-1.19188	0.158581	-7.51589	5.65256e-14	7.74546e-13		brp	1204.27	-1.04983	0.325822	-3.22209	0.00127257	0.00958556		CG11655	148.859	-1.11285	0.309159	-3.59961	0.000318692	0.0017575
CG5235	57.2142	1.97007	0.706936	2.78678	0.00532348	0.0365597		Rm62	9181.72	-0.75299	0.204085	-3.6896	0.000224611	0.00306671		Lamp1	4338.18	-1.19167	0.123572	-9.64347	5.23863e-22	1.31804e-20		CG5521	970.005	-1.04959	0.29934	-3.50635	0.000454294	0.0040152		Taf6	177.129	-1.11284	0.277208	-4.01444	5.95875e-05	0.000396392
Lst8	98.0317	1.96934	0.549985	3.58071	0.000342668	0.00376934		IscU	863.463	-0.752538	0.204066	-3.68771	0.000226279	0.00308608		GlcAT-P	10798	-1.19088	0.127139	-9.36673	7.48155e-21	1.74135e-19		Nckx30C	1296.44	-1.04917	0.407175	-2.5767	0.00997486	0.04862		CG2023	58.3908	-1.11104	0.376671	-2.94963	0.00318151	0.0126245
zyd	335.224	1.96791	0.347769	5.65868	1.52542e-08	4.66545e-07		hrg	758.397	-0.751394	0.254875	-2.94809	0.00319746	0.0262285		CR46140	119.388	-1.19028	0.292141	-4.07434	4.61452e-05	0.000217537		CG12484	7760.03	-1.04877	0.239437	-4.38013	1.18606e-05	0.000178678		PPP1R15	937.005	-1.11085	0.198641	-5.59225	2.24139e-08	2.83113e-07
CG14527	54.9439	1.96786	0.655571	3.00175	0.00268437	0.0212347		CG45050	25460.4	-0.750121	0.263245	-2.84951	0.00437866	0.0337171		Bap55	72.7234	-1.18994	0.35743	-3.32914	0.000871132	0.00317987		CG32772	964.537	-1.04738	0.259974	-4.0288	5.60615e-05	0.000677335		Socs16D	1579.45	-1.10987	0.176459	-6.28966	3.18162e-10	5.24805e-09
CG4404	1856.28	1.96719	0.213972	9.19369	3.79584e-20	5.65624e-18		Pdxk	331.137	-0.749781	0.255272	-2.93718	0.00331209	0.0269366		Sec61alpha	615.226	-1.18757	0.153217	-7.7509	9.12435e-15	1.34401e-13		Stim	955.75	-1.04672	0.265551	-3.94169	8.09108e-05	0.000936395		Papst2	51.9361	-1.1097	0.451716	-2.45662	0.014025	0.0435151
vn	440.921	1.96623	0.303762	6.47291	9.61319e-11	4.33778e-09		14-3-3zeta	11976.3	-0.74751	0.216443	-3.45361	0.000553136	0.00647331		skap	3624.59	-1.18648	0.125394	-9.46205	3.01957e-21	7.14009e-20		CG1427	249.555	-1.04582	0.407891	-2.56396	0.0103487	0.0498933		Dpy-30L1	102.897	-1.10946	0.319466	-3.47286	0.000514946	0.0026531
CR11538	66.7323	1.96581	0.722494	2.72086	0.00651122	0.0426374		wal	433.27	-0.745596	0.25807	-2.88913	0.00386311	0.0305542		RpL9	404.902	-1.18564	0.243882	-4.86152	1.16486e-06	7.15848e-06		BTBD9	473.438	-1.04529	0.388875	-2.68798	0.00718868	0.0378199		eIF2B-beta	103.844	-1.10893	0.298864	-3.71046	0.00020688	0.00120621
CG10660	693.602	1.965	0.308455	6.37047	1.88451e-10	7.94407e-09		CG12099	877.568	-0.74468	0.252588	-2.9482	0.00319628	0.0262285		VhaSFD	970.534	-1.18366	0.151859	-7.79448	6.46723e-15	9.5896e-14		tow	3309.58	-1.04512	0.285067	-3.66623	0.000246148	0.00241982		CG4853	652.647	-1.10844	0.21444	-5.16901	2.35343e-07	2.48243e-06
CG2854	286.551	1.96316	0.416686	4.71136	2.46069e-06	4.68556e-05		CG42540	883.619	-0.744648	0.2439	-3.05309	0.00226496	0.0200314		CR40639	140.574	-1.18334	0.30763	-3.84664	0.000119751	0.000523348		Eip75B	11865.2	-1.04493	0.286054	-3.6529	0.000259291	0.00253459		CG9691	605.636	-1.10749	0.24443	-4.53092	5.8727e-06	4.90923e-05
Hel89B	3489.69	1.95935	0.238042	8.23112	1.85476e-16	1.87156e-14		Octbeta2R	22540.9	-0.74428	0.275055	-2.70594	0.00681122	0.0477365		CG7810	67.9395	-1.1826	0.369858	-3.19744	0.00138651	0.00481763		corto	16753.7	-1.04432	0.301415	-3.46473	0.000530761	0.0045903		CG11474	206.087	-1.10736	0.242866	-4.55957	5.12582e-06	4.31838e-05
Lsp1beta	255.61	1.95851	0.343183	5.7069	1.15055e-08	3.60498e-07		bol	3994.91	-0.742271	0.237619	-3.12379	0.0017854	0.016618		Vrp1	1691.67	-1.1822	0.161184	-7.33451	2.22534e-13	2.89489e-12		Mondo	1453.87	-1.04378	0.253831	-4.1121	3.92077e-05	0.000505019		CG3632	675.859	-1.10706	0.199396	-5.55207	2.82313e-08	3.48034e-07
CR45972	61.3145	1.95252	0.634814	3.07573	0.00209988	0.017151		CG8176	2941.47	-0.741921	0.211104	-3.51449	0.000440604	0.00538033		mRpS29	45.9492	-1.18167	0.430296	-2.74619	0.00602927	0.0179281		Invader3_I-int:Gypsy:LTR	4763.95	-1.04361	0.265842	-3.92567	8.6489e-05	0.000990483		CG31870	122.48	-1.10699	0.301857	-3.66727	0.000245152	0.00139846
CG13723	60.0697	1.95126	0.578709	3.37174	0.000746943	0.00724874		Rdl	6892.07	-0.736453	0.27238	-2.70377	0.00685579	0.0479672		CG12768	1774.53	-1.1814	0.141793	-8.33186	7.95836e-17	1.39716e-15		CheB42c	1720.51	-1.0434	0.281008	-3.71307	0.000204758	0.0020821		Ilk	157.73	-1.10658	0.267533	-4.13625	3.53024e-05	0.000250017
CG34180	149.469	1.95084	0.436149	4.47288	7.71728e-06	0.000131337		CG14764	937.464	-0.733933	0.247507	-2.9653	0.00302388	0.0250874		CR45798	759.451	-1.18025	0.157923	-7.47361	7.80224e-14	1.05504e-12		Cirl	2215.51	-1.03985	0.27718	-3.75152	0.000175763	0.00182752		Got2	622.628	-1.105	0.222383	-4.96892	6.73254e-07	6.61087e-06
wake	1411.38	1.9497	0.204663	9.52635	1.6291e-21	2.8212e-19		Nckx30C	11263.2	-0.731438	0.242015	-3.02228	0.00250879	0.0217171		Uhg4	100.343	-1.17964	0.304657	-3.87202	0.000107939	0.000475634		COX5B	212.815	-1.03952	0.398264	-2.61012	0.00905113	0.0453947		CG12105	154.443	-1.10313	0.282268	-3.90811	9.30226e-05	0.000589691
CG10445	83.6178	1.94852	0.670799	2.90478	0.00367514	0.0272394		CG42346	948.299	-0.730216	0.23371	-3.12445	0.00178138	0.0166057		Phb2	384.889	-1.1796	0.201793	-5.84558	5.04808e-09	4.21251e-08		CG7083	358.448	-1.03937	0.351987	-2.95285	0.00314856	0.0195583		Gos28	55.9881	-1.10297	0.455329	-2.42236	0.01542	0.0469536
CR44571	49.2334	1.94299	0.666439	2.91548	0.00355139	0.0264907		CG1486	572.495	-0.729909	0.240057	-3.04056	0.00236138	0.0207902		ND-B17.2	87.6875	-1.17931	0.408167	-2.88929	0.00386108	0.0121603		DopEcR	544.099	-1.03835	0.37478	-2.77057	0.00559582	0.030999		cype	127.684	-1.10147	0.433319	-2.54193	0.0110241	0.0357033
CG13005	54.4235	1.93819	0.65495	2.9593	0.0030834	0.0236327		Rox8	2322.16	-0.729157	0.211522	-3.4472	0.000566439	0.00661023		robl	58.4985	-1.17811	0.400803	-2.93938	0.00328867	0.0105414		CG14141	739.504	-1.03732	0.295635	-3.50881	0.000450121	0.00398123		CG12895	112.484	-1.10033	0.314705	-3.49639	0.000471594	0.00246909
CG12499	471.732	1.92585	0.341967	5.63169	1.78449e-08	5.34306e-07		GAPcenA	1349.56	-0.728886	0.245299	-2.97142	0.00296429	0.0247091		Gapdh1	1950.03	-1.17753	0.184484	-6.38285	1.7382e-10	1.72017e-09		ninaB	2754.74	-1.03671	0.227421	-4.55854	5.15103e-06	8.46731e-05		Tom20	93.9731	-1.09908	0.333868	-3.29196	0.000994906	0.00468711
mnd	230.222	1.92332	0.453428	4.24173	2.21804e-05	0.000342048		dysc	4238.4	-0.726445	0.26112	-2.78204	0.00540187	0.0399171		PI4KIIIalpha	808.993	-1.17751	0.183103	-6.43083	1.26905e-10	1.27286e-09		mmd	2935.78	-1.03603	0.352408	-2.93986	0.00328358	0.0202203		alpha-Est3	80.8931	-1.09871	0.334895	-3.28076	0.00103528	0.00484557
CR44938	143.839	1.92005	0.379822	5.05512	4.30115e-07	9.82518e-06		alpha-Est9	3503	-0.725247	0.200111	-3.62422	0.00028984	0.00378998		Kap-alpha1	763.378	-1.17654	0.180635	-6.51335	7.34943e-11	7.57043e-10		QUASIMODO2-I_DM:Gypsy:LTR	612.323	-1.03529	0.374488	-2.76455	0.00570016	0.0314903		CG31098	66.9554	-1.0974	0.395242	-2.77651	0.00549452	0.0200268
Atg5	316.172	1.91636	0.340637	5.62583	1.84619e-08	5.50208e-07		Pde9	2682.83	-0.724103	0.268209	-2.69977	0.00693869	0.0483286		Nsun2	43.1177	-1.17639	0.450889	-2.60904	0.00907957	0.0257216		chp	261.892	-1.03514	0.382029	-2.7096	0.00673651	0.0359817		rush	596.363	-1.09726	0.190857	-5.74911	8.97157e-09	1.19732e-07
Tie	380.426	1.90787	0.360559	5.29143	1.21364e-07	3.0676e-06		CG11426	1133.04	-0.723877	0.237384	-3.04939	0.00229303	0.0202461		CR44021	315.632	-1.17627	0.239148	-4.9186	8.71634e-07	5.4416e-06		LTV1	443.812	-1.03504	0.348037	-2.97395	0.00293996	0.018568		CG17514	3772.79	-1.09658	0.209966	-5.22267	1.76357e-07	1.9053e-06
CR44039	89.1847	1.90672	0.538483	3.54091	0.000398754	0.00429189		CG8963	1309.09	-0.71956	0.224894	-3.19956	0.00137639	0.0135234		CG17737	521.897	-1.17446	0.189173	-6.20838	5.35331e-10	5.04374e-09		Gpo-1	574.566	-1.03331	0.336086	-3.07454	0.00210828	0.0142942		mlt	6439.55	-1.09601	0.191698	-5.71739	1.08173e-08	1.43036e-07
FW3_DM:Jockey:LINE	1715.2	1.89566	0.259207	7.31331	2.60645e-13	1.65355e-11		Pkc98E	7764.49	-0.717531	0.260645	-2.75291	0.00590684	0.0429052		mura	2331.54	-1.17282	0.12061	-9.72406	2.38102e-22	6.10564e-21		CR41535	199.591	-1.03166	0.397766	-2.59363	0.009497	0.0468306		RpLP1	290.701	-1.09552	0.366851	-2.98629	0.00282382	0.0114047
SerRS	118.689	1.89304	0.555619	3.40709	0.000656594	0.00656338		mbf1	851.894	-0.717298	0.24303	-2.95148	0.00316255	0.0260457		Hsepi	278.381	-1.16841	0.224279	-5.20965	1.89197e-07	1.29161e-06		tapas	670.524	-1.03135	0.32672	-3.15667	0.00159582	0.011504		ref(2)P	2485.38	-1.09537	0.162694	-6.73265	1.66599e-11	3.19178e-10
Graf	2210.69	1.87976	0.22117	8.49918	1.90933e-17	2.22437e-15		Shal	458.88	-0.7165	0.248115	-2.88777	0.00387981	0.030647		Rel	1733.5	-1.16828	0.134988	-8.65467	4.9434e-18	9.58545e-17		CG7694	404.904	-1.0311	0.336133	-3.06754	0.00215827	0.0145909		schlank	2707.77	-1.09455	0.277443	-3.94513	7.97579e-05	0.000513916
CG4763	117.362	1.87339	0.598384	3.13074	0.00174365	0.0147588		Ars2	1981.54	-0.715552	0.2305	-3.10435	0.00190697	0.0175124		RpL32	360.065	-1.16737	0.207357	-5.62974	1.80479e-08	1.40554e-07		eIF-4a	1788.28	-1.03028	0.317297	-3.24707	0.00116601	0.0088938		CG4050	214.473	-1.09452	0.297458	-3.67958	0.000233618	0.00134393
CG44037	42.4278	1.87202	0.703891	2.65953	0.00782493	0.0493487		Vha44	2038.64	-0.715521	0.206102	-3.47168	0.000517203	0.00612816		mRpL37	61.7576	-1.1667	0.456192	-2.55747	0.0105435	0.0292973		rgn	436.855	-1.02976	0.394944	-2.60735	0.00912461	0.0456117		Gapdh2	894.225	-1.09445	0.185768	-5.89147	3.82776e-09	5.42175e-08
CG9272	110.723	1.87143	0.440352	4.24984	2.13926e-05	0.000331095		Syngr	861.609	-0.712853	0.229956	-3.09995	0.00193554	0.0177353		CR45409	161.279	-1.16468	0.243504	-4.78298	1.72716e-06	1.03151e-05		CG6115	796.54	-1.02687	0.268241	-3.82816	0.000129105	0.00139897		Trx-2	366.687	-1.09367	0.22887	-4.77857	1.76546e-06	1.60234e-05
RpI1	460.074	1.86963	0.307858	6.07301	1.25536e-09	4.69022e-08		CG46320	7346.92	-0.712799	0.263113	-2.7091	0.00674658	0.0475528		viaf	127.055	-1.16449	0.309617	-3.76106	0.000169195	0.000717145		ssx	2813.14	-1.02517	0.341666	-3.0005	0.00269536	0.0174894		fru	6906.01	-1.09344	0.243594	-4.48879	7.16303e-06	5.88889e-05
Cyp4g15	863.085	1.86961	0.245294	7.62192	2.49938e-14	1.86218e-12		CG42260	915.716	-0.710183	0.208106	-3.4126	0.000643453	0.00730901		wtrw	19620.1	-1.16167	0.111774	-10.3929	2.66996e-25	8.23803e-24		Plp	3625.65	-1.02385	0.245063	-4.17791	2.94195e-05	0.000397591		DNaseII	94.6299	-1.09246	0.33532	-3.25797	0.00112211	0.00521046
Galphai	250.822	1.86891	0.338435	5.52222	3.34752e-08	9.32575e-07		CG7766	3413.86	-0.71007	0.197965	-3.58685	0.000334696	0.00424635		lost	3417.59	-1.16154	0.132946	-8.73692	2.39553e-18	4.74138e-17		CG8128	273.464	-1.02365	0.385545	-2.65508	0.00792903	0.0408523		teq	7238.95	-1.09206	0.178297	-6.12492	9.07286e-10	1.40684e-08
Lsp2	68.8774	1.86677	0.697479	2.67646	0.00744054	0.0474214		yps	972.769	-0.708473	0.208885	-3.39169	0.000694631	0.00778469		ND-B14.7	171.091	-1.16075	0.279166	-4.15791	3.21172e-05	0.000155221		Sod1	381.997	-1.01981	0.356241	-2.8627	0.00420047	0.0248167		p47	116.793	-1.09155	0.300671	-3.63036	0.000283026	0.00158514
Smox	2028.62	1.86563	0.296276	6.29693	3.03604e-10	1.23907e-08		CG33129	417.324	-0.706486	0.242276	-2.91603	0.00354514	0.0284024		Blos4	59.1309	-1.16033	0.390279	-2.97309	0.00294815	0.00953706		Tsp42Eg	635.588	-1.01968	0.363197	-2.80752	0.00499241	0.0283184		Gp93	535.005	-1.09145	0.210911	-5.17493	2.27991e-07	2.41275e-06
CG32152	1764.84	1.8622	0.249206	7.47255	7.86564e-14	5.47816e-12		CG45002	797.184	-0.70607	0.262003	-2.69489	0.00704118	0.0488499		Pdi	3883.53	-1.16004	0.119453	-9.71125	2.69993e-22	6.89695e-21		Su(z)12	330.726	-1.01941	0.335995	-3.03401	0.00241326	0.0159241		CG10208	52.7481	-1.09057	0.438911	-2.48473	0.0129649	0.0406344
ImpL2	2579.77	1.85651	0.256414	7.2403	4.47695e-13	2.73201e-11		Reps	576.081	-0.705388	0.252613	-2.79236	0.00523245	0.0390383		CG2147	54.3478	-1.15847	0.447614	-2.58809	0.00965091	0.0271216		CG8963	2132.3	-1.01936	0.266916	-3.81904	0.00013397	0.0014452		CIRCE:Gypsy:LTR	2887.91	-1.08945	0.200897	-5.42291	5.86369e-08	6.89357e-07
Gr94a	54.4773	1.85434	0.667642	2.77745	0.0054788	0.0373321		CR31451	2588.11	-0.704483	0.214127	-3.29003	0.00100178	0.0104135		CG7407	49.7345	-1.15809	0.44456	-2.60502	0.00918697	0.0259928		wgn	7511.14	-1.01892	0.224	-4.54872	5.39726e-06	8.81213e-05		Ncc69	3267.18	-1.08917	0.180227	-6.04333	1.5097e-09	2.27016e-08
mir-2493	225.731	1.85299	0.448377	4.13265	3.58597e-05	0.000522801		bru2	1418.11	-0.701817	0.225406	-3.11357	0.00184841	0.0171401		CG8417	165.199	-1.15806	0.289002	-4.0071	6.14698e-05	0.000283478		siz	5560.37	-1.01887	0.239864	-4.24768	2.15992e-05	0.000304263		CG16952	455.561	-1.08826	0.195125	-5.57723	2.44372e-08	3.05336e-07
CG15097	187.308	1.85072	0.491191	3.76782	0.000164681	0.00201565		IA-2	29390.5	-0.701118	0.255381	-2.74539	0.00604399	0.0436452		ergic53	723.228	-1.15805	0.143703	-8.05863	7.71539e-16	1.25094e-14		Map205	1951.63	-1.01849	0.284006	-3.58616	0.00033558	0.00310688		Cnx99A	3375.5	-1.08798	0.165909	-6.55773	5.46339e-11	9.81286e-10
HtrA2	39	1.84884	0.678108	2.72647	0.00640161	0.0420916		CG34126	1293.38	-0.700888	0.217478	-3.2228	0.00126945	0.0127019		CG8907	198.93	-1.15771	0.311295	-3.71902	0.000200001	0.000834481		DUBAI	479.206	-1.01788	0.328146	-3.1019	0.00192283	0.0133362		CG11453	100.689	-1.0869	0.420264	-2.58622	0.00970343	0.032284
CG44249	927.547	1.84569	0.32813	5.62488	1.85642e-08	5.51972e-07		CG42750	830.132	-0.700782	0.24233	-2.89185	0.00382979	0.0303294		CG7378	965.131	-1.15522	0.139763	-8.26557	1.39034e-16	2.38446e-15		CR43459	21471.6	-1.01739	0.239084	-4.25539	2.08689e-05	0.000295803		CG42523	118.602	-1.08682	0.424019	-2.56315	0.0103728	0.0340201
CG42327	1670.58	1.84049	0.236835	7.7712	7.77461e-15	6.22698e-13		CG13937	845.477	-0.698826	0.228516	-3.05811	0.00222738	0.0198705		CG14894	249.636	-1.15481	0.219697	-5.2564	1.46905e-07	1.01639e-06		CR45054	2824.89	-1.01717	0.249315	-4.07985	4.50656e-05	0.000569789		eIF2B-epsilon	104.126	-1.08679	0.320822	-3.38752	0.000705269	0.0034798
CR43611	189.723	1.83797	0.363217	5.06025	4.18697e-07	9.59858e-06		CG42450	2941.98	-0.698285	0.230583	-3.02835	0.00245897	0.0214173		Eip55E	211.78	-1.15355	0.282449	-4.0841	4.42475e-05	0.000209255		robo1	1850.52	-1.01703	0.250194	-4.06495	4.80421e-05	0.000599633		CG12730	1383.41	-1.08556	0.259393	-4.185	2.8516e-05	0.000205442
CR44570	131.698	1.83602	0.585202	3.13741	0.0017045	0.0145041		l(1)G0320	1383.52	-0.694467	0.207416	-3.34819	0.000813415	0.00884187		ytr	2133.12	-1.15181	0.165615	-6.95476	3.53154e-12	4.1063e-11		sigmar	341.789	-1.01319	0.394073	-2.57108	0.0101381	0.0491725		JhI-21	486.005	-1.08494	0.20634	-5.25803	1.45608e-07	1.60256e-06
CR45129	504.197	1.83483	0.256978	7.14005	9.32968e-13	5.4844e-11		CG16974	1922.29	-0.694286	0.212212	-3.27165	0.00106921	0.0109669		SkpA	1030.69	-1.15034	0.153827	-7.47812	7.53906e-14	1.02152e-12		CG32407	262.781	-1.01042	0.366479	-2.75709	0.00583183	0.0320565		CG1718	971.334	-1.08328	0.17567	-6.16654	6.98012e-10	1.09547e-08
G_DM:Jockey:LINE	795.397	1.83098	0.263195	6.95676	3.48186e-12	1.87479e-10		PIP5K59B	802.628	-0.691116	0.240485	-2.87384	0.00405517	0.0317613		CG32164	84.3402	-1.14863	0.354	-3.24473	0.00117562	0.00417056		Lnk	452.245	-1.00852	0.334289	-3.01691	0.0025537	0.0167139		scu	401.419	-1.08325	0.253233	-4.27767	1.88863e-05	0.000141669
alpha-Est10	126.707	1.82573	0.429103	4.25476	2.09272e-05	0.000324283		X11Lbeta	1289.97	-0.689719	0.22053	-3.12755	0.00176272	0.0164689		Chimpo_I-int:Gypsy:LTR	710.18	-1.14794	0.203515	-5.6406	1.69462e-08	1.32321e-07		cic	8683.9	-1.00668	0.243157	-4.14005	3.47232e-05	0.000457		spidey	291.251	-1.08282	0.240933	-4.49428	6.98067e-06	5.74994e-05
GC2	84.8665	1.81809	0.493441	3.68451	0.00022914	0.00264781		Hk	3204.06	-0.68649	0.234496	-2.92751	0.00341684	0.027589		Aldh-III	2907.22	-1.14758	0.147582	-7.77593	7.48953e-15	1.10564e-13		CG4294	2609.43	-1.00534	0.272195	-3.69346	0.000221222	0.00222178		CR40766	104.514	-1.08262	0.339305	-3.19068	0.00141936	0.00636499
CG6733	65.7449	1.81661	0.642415	2.82778	0.0046872	0.0332778		Cnx99A	2292.4	-0.683584	0.202733	-3.37185	0.000746658	0.00826872		CG5287	110.472	-1.14646	0.288888	-3.96854	7.23134e-05	0.000329617		GstE1	1781.91	-1.00363	0.259906	-3.86153	0.000112679	0.00123968		CG31808	1055.32	-1.0823	0.223436	-4.84389	1.27319e-06	1.1888e-05
Gga	333.368	1.81546	0.297934	6.09352	1.10457e-09	4.17552e-08		Hsc70-5	1174.1	-0.683176	0.220038	-3.10481	0.00190401	0.0174983		Act42A	186.378	-1.14525	0.256241	-4.46944	7.84245e-06	4.20109e-05		Ate1	397.823	-1.00341	0.357173	-2.80931	0.00496479	0.0282147		Grasp65	94.0366	-1.08127	0.320308	-3.37572	0.00073623	0.0035996
Klp3A	141.791	1.81498	0.610414	2.97336	0.00294556	0.0227668		Sema1a	4098.52	-0.68051	0.235206	-2.89324	0.00381286	0.030234		RpLP2	369.117	-1.1443	0.189388	-6.04208	1.52139e-09	1.36598e-08		ine	3093.53	-1.00141	0.24133	-4.14955	3.33125e-05	0.000441803		CG15465	3142.86	-1.07976	0.186293	-5.79604	6.78998e-09	9.25268e-08
gukh	1403.78	1.81162	0.243191	7.44937	9.37858e-14	6.49657e-12		CG15099	3936.67	-0.680019	0.225712	-3.01278	0.0025887	0.0223307		cpb	303.965	-1.14413	0.203907	-5.61106	2.01096e-08	1.55747e-07		CG32428	935.575	-1.00004	0.265135	-3.77183	0.000162056	0.00170852		veli	85.2304	-1.07916	0.349991	-3.08338	0.00204666	0.0086864
snoRNA:Psi28S-1135d	106.241	1.8097	0.550205	3.28913	0.00100496	0.00933906		ref(2)P	1067.15	-0.677867	0.225154	-3.01069	0.00260659	0.0224069		mRpL40	42.1997	-1.14352	0.484651	-2.35947	0.0183008	0.0470643		CG12605	382.671	-0.999974	0.352949	-2.8332	0.00460851	0.0266795		CG7430	187.154	-1.07905	0.36682	-2.94164	0.0032648	0.0128914
kug	7980.24	1.80915	0.20436	8.85275	8.53886e-19	1.1281e-16		Ald	3988.64	-0.675468	0.239339	-2.82222	0.00476928	0.0361716		CR40959	200.709	-1.14317	0.25251	-4.52724	5.97594e-06	3.26862e-05		Edc3	4130.76	-0.999493	0.280159	-3.56759	0.000360284	0.00330269		trol	32465.6	-1.07852	0.172344	-6.25796	3.90057e-10	6.32107e-09
l(2)41Ab	165.36	1.80766	0.485009	3.72707	0.000193718	0.00230427		CG44247	891.936	-0.673308	0.21437	-3.14086	0.0016845	0.0158699		Chmp1	566.257	-1.14287	0.156705	-7.29313	3.02836e-13	3.88654e-12		CG44245	12388.9	-0.99945	0.320464	-3.11876	0.00181614	0.0127277		Nop17l	2507.48	-1.07844	0.17192	-6.27293	3.54313e-10	5.79264e-09
CG4194	146.634	1.8064	0.452638	3.99082	6.58457e-05	0.00090151		CG2269	1184.38	-0.672359	0.196811	-3.41627	0.000634861	0.00724467		Bica_I-int:Gypsy:LTR	4844.96	-1.14166	0.120009	-9.51316	1.84953e-21	4.44419e-20		RpS11	396.118	-0.998473	0.372001	-2.68406	0.00727339	0.0381411		ZnT63C	651.479	-1.07839	0.20388	-5.28931	1.2278e-07	1.36291e-06
Fer3HCH	77.3862	1.80371	0.55021	3.27821	0.00104468	0.0096175		Pten	461.219	-0.672281	0.233482	-2.87937	0.00398468	0.0313154		CG42446	180.524	-1.14049	0.244511	-4.66438	3.09546e-06	1.77035e-05		Rox8	2360.73	-0.993361	0.280063	-3.54691	0.000389772	0.00353281		TFAM	85.762	-1.07837	0.350995	-3.07234	0.00212389	0.00897882
CR46102	130.648	1.80314	0.587417	3.0696	0.00214346	0.0174181		tai	3638.83	-0.672211	0.213216	-3.15273	0.00161754	0.0153443		CG8134	182.37	-1.13971	0.244623	-4.65904	3.1768e-06	1.81299e-05		Kap-alpha1	572.087	-0.99316	0.314772	-3.15517	0.00160405	0.0115426		Taldo	128.862	-1.07799	0.377565	-2.85512	0.00430209	0.0162627
CG8369	228.107	1.8028	0.394543	4.56933	4.89288e-06	8.69656e-05		stnA	1456.54	-0.665943	0.215938	-3.08395	0.00204269	0.0184843		CG9691	658.439	-1.13934	0.206994	-5.50421	3.70832e-08	2.7802e-07		Lpin	5458.13	-0.989853	0.249287	-3.97073	7.1653e-05	0.000840496		CG31549	169.859	-1.07687	0.269575	-3.99469	6.47793e-05	0.000426758
CR44478	97.3243	1.79748	0.505518	3.55572	0.000376946	0.00407987		stnB	1456.54	-0.665943	0.215938	-3.08395	0.00204269	0.0184843		BATUMI_LTR:Pao:LTR	182.154	-1.13662	0.364454	-3.11868	0.0018166	0.00615048		CG1513	768.697	-0.989734	0.290389	-3.4083	0.00065368	0.00549984		CG32276	254.759	-1.07679	0.246206	-4.37352	1.22262e-05	9.58817e-05
CG1024	142.585	1.79502	0.454947	3.94557	7.9611e-05	0.00106606		EndoA	2131.01	-0.665866	0.243925	-2.7298	0.00633735	0.0451592		mRpL32	70.1439	-1.13441	0.455591	-2.48997	0.0127754	0.0345646		wdb	10779.3	-0.988877	0.226996	-4.35637	1.32237e-05	0.000197245		RpL9	156.248	-1.07635	0.398124	-2.70356	0.00686009	0.0241072
CR44197	183.274	1.79436	0.500904	3.58225	0.00034065	0.00375037		ImpL2	6638.32	-0.664339	0.177527	-3.74217	0.000182436	0.00257031		Gie	1693.03	-1.13415	0.162512	-6.97887	2.97571e-12	3.48121e-11		gro	1843.43	-0.988161	0.273337	-3.61518	0.000300137	0.00284636		Rpt6	161.209	-1.07543	0.315939	-3.40393	0.000664226	0.00329868
CG2841	4524.71	1.79408	0.194601	9.21928	2.99097e-20	4.563e-18		Sec24AB	981.831	-0.662569	0.238851	-2.77398	0.00553747	0.0407412		Prosbeta7	211.563	-1.13402	0.253993	-4.46477	8.01562e-06	4.29041e-05		vap	331.285	-0.985115	0.33174	-2.96954	0.00298244	0.0187579		CG7772	97.729	-1.07394	0.399907	-2.68548	0.00724266	0.0252731
pea	308.553	1.79162	0.355394	5.04123	4.62559e-07	1.04545e-05		RhoGEF3	1161.75	-0.662458	0.235399	-2.8142	0.00488993	0.0368457		CG10376	753.41	-1.13392	0.168607	-6.72519	1.75363e-11	1.91253e-10		ALiX	358.563	-0.984756	0.330705	-2.97774	0.00290379	0.0183973		l(1)G0320	1237.2	-1.07388	0.201498	-5.32949	9.8491e-08	1.11923e-06
rudhira	14605.7	1.78976	0.298227	6.00133	1.95713e-09	7.14547e-08		Vha100-1	1141.55	-0.660426	0.205363	-3.21589	0.00130039	0.0129725		mRpL28	208.582	-1.13383	0.24393	-4.64818	3.34871e-06	1.90135e-05		DM1731_I-int:Copia:LTR	3275.25	-0.982474	0.268563	-3.65827	0.000253926	0.00248819		Neos	57.4947	-1.07278	0.428638	-2.50277	0.0123225	0.0390002
Shroom	1519.56	1.78613	0.25427	7.02455	2.14753e-12	1.18623e-10		cpa	635.42	-0.657181	0.237959	-2.76175	0.00574932	0.0420326		Ublcp1	158.69	-1.13336	0.289521	-3.91459	9.05582e-05	0.000404094		Sap47	3234.23	-0.982353	0.242135	-4.05705	4.96965e-05	0.000617095		RpS27	479.445	-1.07256	0.220448	-4.86535	1.14257e-06	1.07773e-05
Gal	85.1176	1.78068	0.478552	3.72097	0.000198459	0.00234834		Tsp42Ee	730.67	-0.652761	0.225328	-2.89693	0.00376829	0.0299575		Sod3	3838.07	-1.13212	0.139459	-8.11799	4.73958e-16	7.86593e-15		CG11155	2156.91	-0.981574	0.255711	-3.83861	0.000123735	0.00134682		CG11023	164.413	-1.07179	0.308265	-3.47683	0.00050737	0.00262033
CR45870	166.488	1.78065	0.375593	4.7409	2.12775e-06	4.09416e-05		eIF-4a	3663.93	-0.651537	0.197675	-3.296	0.000980726	0.0102118		SmE	51.3738	-1.13148	0.458784	-2.46627	0.013653	0.0366893		l(1)G0334	2608.32	-0.981337	0.248219	-3.95351	7.70123e-05	0.000895537		cpb	190.718	-1.07129	0.306331	-3.49716	0.000470233	0.00246696
Rbm13	62.6585	1.78028	0.56202	3.16764	0.00153683	0.0133341		Appl	9074.14	-0.650127	0.228588	-2.8441	0.00445374	0.0342403		CG10166	89.5322	-1.13135	0.32879	-3.44096	0.000579659	0.00219322		Hmu	762.756	-0.980631	0.355426	-2.75903	0.00579736	0.0319251		CG8112	73.0269	-1.06904	0.389521	-2.74449	0.0060605	0.0217224
heix	246.763	1.77744	0.327583	5.42591	5.76585e-08	1.54257e-06		RapGAP1	12878.3	-0.649783	0.204412	-3.1788	0.00147888	0.0143256		DCTN2-p50	234.073	-1.13107	0.242846	-4.65756	3.19973e-06	1.82433e-05		zfh1	10849.5	-0.980175	0.262672	-3.73156	0.000190299	0.00195344		CG2218	146.342	-1.068	0.283108	-3.77241	0.000161679	0.000972482
rictor	1697.51	1.77586	0.211646	8.39073	4.83113e-17	5.33715e-15		Ggamma1	7411.27	-0.648936	0.216617	-2.99577	0.00273752	0.023178		Manf	878.453	-1.13066	0.148219	-7.62832	2.37836e-14	3.36242e-13		wkd	854.824	-0.979947	0.292929	-3.34533	0.000821835	0.00664174		Start1	102.045	-1.06735	0.335882	-3.17775	0.00148422	0.00660948
CG5789	2366.14	1.77458	0.228142	7.77841	7.34405e-15	5.91912e-13		Hsc70Cb	2737.06	-0.646695	0.238204	-2.71488	0.0066299	0.0469175		CG6852	66.7239	-1.13056	0.3765	-3.0028	0.00267505	0.00875734		CG5758	7525.84	-0.979309	0.231668	-4.22721	2.36611e-05	0.00032859		muc	806.879	-1.06702	0.206125	-5.17658	2.25993e-07	2.39552e-06
pic	252.228	1.76849	0.348717	5.07141	3.94882e-07	9.15083e-06		CG31712	1541.86	-0.646231	0.195749	-3.30133	0.000962289	0.010081		Pglym78	478.76	-1.1298	0.2135	-5.29181	1.21111e-07	8.49367e-07		KrT95D	5709.32	-0.979127	0.24389	-4.01462	5.95422e-05	0.000716522		Zn72D	587.638	-1.06667	0.196843	-5.4189	5.9966e-08	7.03065e-07
I_DM:I:LINE	24962.2	1.76807	0.221394	7.98608	1.39294e-15	1.21432e-13		CG15465	2248.36	-0.645446	0.227469	-2.83752	0.0045466	0.0348028		wa-cup	103.137	-1.12975	0.326495	-3.46024	0.000539684	0.00205594		Ubc4	497.428	-0.97899	0.377414	-2.59394	0.00948835	0.0468293		bdl	3621.17	-1.06656	0.205896	-5.18012	2.21746e-07	2.35631e-06
CG9849	76.731	1.76717	0.581124	3.04094	0.00235838	0.0189603		CG45086	1610.05	-0.6407	0.234729	-2.72953	0.00634253	0.0451682		Uba1	2184.5	-1.12968	0.156751	-7.20685	5.72596e-13	7.18298e-12		CG4896	502.395	-0.977045	0.326168	-2.99552	0.00273973	0.0176918		Rpn1	413.484	-1.06653	0.216892	-4.9173	8.77449e-07	8.40531e-06
Idgf3	519.265	1.76493	0.347172	5.08372	3.70105e-07	8.62345e-06		Ktl	1311.39	-0.640472	0.212766	-3.01021	0.00261064	0.0224106		CG4896	373.981	-1.12953	0.202731	-5.57156	2.52464e-08	1.9318e-07		CG32354	1577.59	-0.976248	0.328463	-2.97217	0.002957	0.0186561		Snr1	69.107	-1.0657	0.380348	-2.80191	0.00508008	0.0187648
Cnb	139.125	1.76486	0.472762	3.73309	0.000189144	0.00225643		rg	2301.33	-0.640263	0.222664	-2.87546	0.00403434	0.0316454		Ntmt	108.474	-1.12842	0.304856	-3.70148	0.000214348	0.000889622		Dek	1894.69	-0.975967	0.241768	-4.03678	5.41888e-05	0.000659989		Eip71CD	436.572	-1.06567	0.214493	-4.96833	6.75335e-07	6.62628e-06
CG7616	92.8345	1.76469	0.581227	3.03614	0.00239627	0.0191928		Ilp6	3983.72	-0.639976	0.214279	-2.98664	0.00282061	0.0237192		bocks	1383.01	-1.12816	0.126378	-8.92686	4.38271e-19	9.04992e-18		Su(z)2	2525.4	-0.975457	0.310908	-3.13745	0.00170424	0.0121264		CG4686	127.726	-1.06522	0.357091	-2.98304	0.00285402	0.0114979
mbc	7092.67	1.76452	0.208184	8.47579	2.3348e-17	2.69554e-15		CG42492	1912.12	-0.637323	0.213968	-2.97859	0.00289576	0.0242182		CG12112	239.816	-1.12798	0.241385	-4.67294	2.96923e-06	1.70619e-05		CG3164	670.742	-0.975031	0.364244	-2.67687	0.00743144	0.0388015		eIF2D	54.5537	-1.06443	0.398458	-2.67138	0.00755391	0.0261615
gt	191.524	1.76311	0.490284	3.5961	0.000323029	0.00358719		CG3632	595.618	-0.632891	0.220843	-2.8658	0.00415958	0.032361		Tcs3	58.1701	-1.12703	0.445246	-2.53125	0.0113657	0.0312826		Got1	2013.39	-0.972609	0.27166	-3.58025	0.000343271	0.00316765		parvin	210.744	-1.06289	0.282744	-3.75921	0.000170449	0.00101484
Rab32	1404.63	1.74426	0.346634	5.032	4.85384e-07	1.09126e-05		His4r	1991.74	-0.631932	0.229585	-2.7525	0.00591421	0.0429336		TBCB	375.266	-1.12448	0.219838	-5.11502	3.137e-07	2.08717e-06		Sxl	8397.81	-0.970939	0.280736	-3.45855	0.0005431	0.00468695		CR45924	620.116	-1.0627	0.215707	-4.9266	8.36733e-07	8.05706e-06
Invadolysin	1224.41	1.74303	0.213239	8.17405	2.98217e-16	2.85198e-14		muc	732.817	-0.631775	0.212963	-2.96659	0.00301125	0.025033		prominin-like	7365.63	-1.12296	0.129986	-8.63914	5.66363e-18	1.08716e-16		CalpB	968.753	-0.969555	0.309713	-3.13049	0.00174514	0.0123665		MTA1-like	1636.29	-1.06218	0.245192	-4.33205	1.47724e-05	0.000113645
CR9162	73.9571	1.74002	0.610571	2.84982	0.00437443	0.0314405		Smg5	1209.31	-0.631584	0.189385	-3.33493	0.000853217	0.0091537		CG2310	51.788	-1.12133	0.439279	-2.55267	0.0106902	0.029631		hfp	2689.89	-0.968783	0.260965	-3.71231	0.000205378	0.00208519		wrapper	163.481	-1.06117	0.285525	-3.71654	0.000201967	0.00118143
CR43334	34542.1	1.731	0.233687	7.40734	1.28855e-13	8.73693e-12		vlc	563.397	-0.631327	0.232687	-2.7132	0.00666367	0.0470754		CG15012	312.931	-1.12065	0.207016	-5.41336	6.18536e-08	4.52306e-07		CG13506	449.833	-0.966844	0.329725	-2.93228	0.00336486	0.0206109		CycA	69.4199	-1.06088	0.412199	-2.57372	0.0100613	0.0332259
CG10399	60.809	1.72741	0.592686	2.91454	0.0035621	0.0265552		scb	1574.1	-0.630463	0.201082	-3.13536	0.00171644	0.0160973		ATPsyngamma	380.892	-1.12045	0.175203	-6.39515	1.60392e-10	1.59556e-09		sli	3156.87	-0.965976	0.239846	-4.02749	5.63761e-05	0.000680455		Prosbeta1	81.8059	-1.06079	0.354607	-2.99144	0.00277662	0.0112527
CG8509	65.5718	1.72636	0.589048	2.93076	0.00338138	0.0255197		CG34383	1931.62	-0.623375	0.223423	-2.79011	0.00526898	0.0392466		betaTub97EF	442.002	-1.11993	0.187088	-5.98614	2.14885e-09	1.88501e-08		uzip	1546.28	-0.96511	0.249347	-3.87055	0.000108588	0.00120143		Vha36-1	139.147	-1.05999	0.319406	-3.31863	0.000904591	0.00432465
CG30344	107.623	1.72524	0.455345	3.78887	0.000151334	0.00187558		CR43900	793.452	-0.620078	0.201189	-3.08207	0.00205567	0.0185882		AP-2alpha	6122.86	-1.11903	0.149389	-7.49073	6.84927e-14	9.31835e-13		CG12576	369.434	-0.963648	0.36647	-2.62954	0.00855011	0.0433835		CG7824	61.0609	-1.05757	0.397809	-2.6585	0.00784901	0.0270509
Slmap	1431.05	1.72296	0.202203	8.52093	1.58284e-17	1.89571e-15		cpx	21596.5	-0.618914	0.203732	-3.03789	0.00238245	0.020931		CG17896	675.345	-1.11878	0.189604	-5.90059	3.62214e-09	3.07249e-08		CG8176	3137.96	-0.963347	0.245601	-3.92241	8.76658e-05	0.00100269		CG11597	81.9005	-1.05648	0.367201	-2.87713	0.00401314	0.0153817
Nup93-1	90.2842	1.71268	0.529276	3.23589	0.00121263	0.0108976		igl	2447.81	-0.61378	0.211006	-2.90883	0.00362787	0.0289909		flr	165.492	-1.11826	0.256388	-4.36157	1.29133e-05	6.69725e-05		Pka-R1	4716.79	-0.961663	0.232601	-4.13438	3.55907e-05	0.000466384		Rab18	128.89	-1.05575	0.362765	-2.9103	0.00361081	0.0140733
Dop1R1	1500.43	1.71262	0.320478	5.34395	9.09418e-08	2.3402e-06		sm	8752.77	-0.609094	0.214941	-2.83377	0.00460027	0.0351188		Ugt35b	2767.29	-1.11783	0.173283	-6.4509	1.11187e-10	1.1228e-09		kuz	9518.65	-0.961586	0.230696	-4.16819	3.07027e-05	0.000412626		mats	207.65	-1.05551	0.249893	-4.22387	2.40146e-05	0.000176352
Pfdn2	198.441	1.70898	0.435558	3.92365	8.72191e-05	0.00116066		mub	16420.7	-0.603842	0.21078	-2.86479	0.0041728	0.0324434		Tsp42Eg	173.348	-1.11762	0.236754	-4.72057	2.35179e-06	1.37265e-05		CG15706	289.34	-0.96065	0.349599	-2.74786	0.00599858	0.0328238		CR44206	343.676	-1.05547	0.223201	-4.72877	2.25883e-06	2.01179e-05
CG2901	251.283	1.70762	0.384427	4.442	8.9128e-06	0.000149304		Aac11	1995.91	-0.597908	0.204592	-2.92244	0.00347303	0.0279515		SerRS	389.65	-1.11562	0.188484	-5.91889	3.24116e-09	2.77399e-08		sau	1297.68	-0.959702	0.273799	-3.50513	0.000456382	0.00402776		Uhg3	65.551	-1.05404	0.383248	-2.75029	0.00595424	0.0214247
fusl	89.1468	1.7048	0.588038	2.89912	0.00374207	0.0276555		snmRNA:158	857.305	-0.594679	0.209151	-2.84331	0.00446481	0.0342829		CR44114	275.249	-1.11527	0.225532	-4.94504	7.61278e-07	4.78845e-06		Lapsyn	1402.54	-0.958404	0.320633	-2.9891	0.00279797	0.0179337		cpa	581.482	-1.05387	0.185706	-5.67493	1.38749e-08	1.80695e-07
kon	1232.38	1.70159	0.219243	7.76123	8.41077e-15	6.69466e-13		CG4467	1809.86	-0.588865	0.201458	-2.92301	0.0034666	0.0279179		myo	13144.2	-1.11431	0.152157	-7.32342	2.41723e-13	3.13232e-12		Trl	846.888	-0.958256	0.266811	-3.59152	0.000328754	0.0030601		CG15706	179.269	-1.05337	0.263252	-4.00138	6.29751e-05	0.000417852
Opbp	90.4517	1.69717	0.470492	3.60722	0.000309491	0.00345482		Clk	1757.5	-0.588381	0.188832	-3.11589	0.00183388	0.0170181		jdp	1052.99	-1.11405	0.150667	-7.39412	1.42349e-13	1.87738e-12		CG5059	1529.08	-0.956265	0.246303	-3.88247	0.000103401	0.00115772		CG42709	2454.32	-1.05292	0.17506	-6.01462	1.80305e-09	2.67397e-08
CG42395	74.4079	1.69548	0.565643	2.99743	0.00272263	0.0214089		Rab1	989.326	-0.582297	0.198884	-2.92782	0.00341351	0.0275801		312	72.0159	-1.11346	0.381649	-2.91749	0.00352857	0.0112295		Rh50	10440.2	-0.954324	0.23394	-4.07936	4.51593e-05	0.000569789		Prosalpha7	213.654	-1.05243	0.305931	-3.44008	0.00058155	0.00294233
plx	3300.05	1.69339	0.242221	6.99111	2.72714e-12	1.49993e-10		Lsd-2	11270	-0.564401	0.209493	-2.69413	0.00705723	0.0488791		CR45279	377.416	-1.11308	0.182057	-6.11391	9.72192e-10	8.91454e-09		Hipk	11469.5	-0.954169	0.227477	-4.19457	2.73387e-05	0.000374922		Cchl	170.507	-1.05153	0.278922	-3.76998	0.000163258	0.000980154
HETA:Jockey:LINE	1585.06	1.69331	0.256374	6.60485	3.97911e-11	1.90983e-09		Fhos	3156.16	-0.561274	0.177976	-3.15366	0.00161238	0.0153071		CG5026	277.027	-1.11303	0.230365	-4.8316	1.35439e-06	8.22111e-06		eff	2531.3	-0.953683	0.271281	-3.51548	0.000438964	0.00390542		Corin	1432.43	-1.05105	0.189185	-5.55565	2.76578e-08	3.42924e-07
ss	128.852	1.68808	0.606682	2.78248	0.00539453	0.0369155		CG42724	1880.88	-0.558311	0.203945	-2.73755	0.00618983	0.0443874		CG34132	49.0633	-1.11152	0.466035	-2.38506	0.0170766	0.0443771		Aac11	2015.54	-0.951523	0.234508	-4.05753	4.95944e-05	0.00061646		rg	3242.78	-1.04934	0.187645	-5.5922	2.24216e-08	2.83113e-07
Mal-B1	135.3	1.68368	0.41101	4.09645	4.19528e-05	0.000600534		nSyb	9569.77	-0.549562	0.197692	-2.77988	0.00543785	0.040111		CG31997	221.517	-1.11133	0.211103	-5.26439	1.40653e-07	9.74648e-07		ena	1304.82	-0.950534	0.312209	-3.04455	0.00233032	0.0155146		CG12237	59.95	-1.04717	0.425748	-2.45961	0.0139087	0.0431854
CG40470	139.714	1.68	0.430125	3.90584	9.38994e-05	0.00124182		CG42671	5459.67	-0.511539	0.183587	-2.78637	0.00533026	0.039577		bai	117.487	-1.11085	0.285613	-3.88933	0.000100519	0.000445271		skap	3964.6	-0.949819	0.243005	-3.90865	9.28151e-05	0.00104999		Slik	7597.13	-1.04638	0.19595	-5.34003	9.29311e-08	1.06071e-06
edin	92.8511	1.67987	0.501924	3.34686	0.000817326	0.00781061		RhoGAP18B	14099.3	0.509019	0.182511	2.78898	0.00528743	0.0393535		Zpr1	47.4334	-1.10944	0.452419	-2.45224	0.0141971	0.0379523		lmgA	654.253	-0.949073	0.33895	-2.80003	0.00510972	0.028808		cal1	421.782	-1.04476	0.240668	-4.34108	1.41783e-05	0.000109727
CG42663	1614.96	1.67753	0.251774	6.66283	2.68606e-11	1.31885e-09		cnn	1906.56	0.546645	0.186218	2.93552	0.00332991	0.027046		dia	2758.69	-1.10877	0.117102	-9.46842	2.84107e-21	6.74185e-20		lmgB	654.253	-0.949073	0.33895	-2.80003	0.00510972	0.028808		CG6983	615.133	-1.04422	0.210513	-4.96033	7.03735e-07	6.88925e-06
CR32636	206.667	1.67507	0.466004	3.59453	0.000324979	0.0036026		sd	8132.29	0.555726	0.205951	2.69834	0.00696869	0.0485103		Trp1	2323.08	-1.10861	0.133419	-8.30924	9.63159e-17	1.67768e-15		godzilla	1636.21	-0.949007	0.256065	-3.70612	0.000210461	0.00212135		RpS17	199.711	-1.04382	0.298503	-3.49684	0.000470803	0.00246778
Hex-C	132.793	1.67462	0.460497	3.63655	0.000276315	0.00312256		CG43427	2871.74	0.556377	0.195647	2.84378	0.00445824	0.0342537		ABCB7	253.391	-1.10729	0.245191	-4.51604	6.30072e-06	3.42975e-05		Rala	1755.85	-0.94731	0.246173	-3.84815	0.000119014	0.00130012		CG15012	127.814	-1.04381	0.301541	-3.4616	0.000536981	0.00275175
CG12207	1321.55	1.67245	0.342365	4.885	1.03427e-06	2.13408e-05		Thd1	12603	0.557824	0.186252	2.99499	0.00274452	0.0231897		CG1703	2536.73	-1.10641	0.185156	-5.97559	2.2926e-09	2.00322e-08		Sur-8	527.421	-0.945871	0.314654	-3.00607	0.00264651	0.0172652		galectin	840.549	-1.04338	0.185343	-5.62949	1.80738e-08	2.32337e-07
CG10631	6652.29	1.66945	0.216572	7.70853	1.27279e-14	1.00066e-12		CG7888	10202.4	0.558484	0.17746	3.14709	0.00164902	0.0155951		CG6294	116.145	-1.10599	0.292206	-3.78496	0.000153736	0.000657461		dmt	343.703	-0.945782	0.345856	-2.73461	0.00624544	0.0338982		Ubc10	133.322	-1.04317	0.278653	-3.74364	0.000181376	0.00107201
CR33218	452.667	1.66784	0.292211	5.70764	1.14554e-08	3.59805e-07		mys	2846.26	0.567058	0.201395	2.81565	0.00486793	0.0367396		Arf79F	6529.26	-1.10545	0.152391	-7.25405	4.04489e-13	5.15646e-12		dx	1066.8	-0.943448	0.301215	-3.13214	0.00173536	0.0123115		Non2	115.535	-1.04316	0.316609	-3.29478	0.000985	0.00464722
CG3402	125.358	1.66624	0.430828	3.86752	0.00010995	0.00142902		Ect4	9999.74	0.580322	0.170074	3.41218	0.000644463	0.00731377		CG32982	935.284	-1.10541	0.164387	-6.72448	1.76226e-11	1.92037e-10		lawc	2294.78	-0.942648	0.360032	-2.61823	0.00883862	0.044592		Arfrp1	90.3776	-1.04268	0.311371	-3.34866	0.000812042	0.00392815
cindr	1649.25	1.66459	0.226653	7.3442	2.07e-13	1.33975e-11		CG12207	2566.64	0.580395	0.206333	2.8129	0.00490971	0.0369648		Hmt-1	370.967	-1.10469	0.184664	-5.98217	2.20188e-09	1.92773e-08		fru	10114.1	-0.942411	0.286967	-3.28404	0.00102331	0.00796548		CG12099	744.833	-1.04265	0.194146	-5.37042	7.85523e-08	9.05381e-07
l(3)05822	2253.43	1.66281	0.245114	6.78385	1.17018e-11	5.90388e-10		CG11658	1597.54	0.582927	0.196211	2.97093	0.00296904	0.024732		CG31706	7768.71	-1.10305	0.126296	-8.7338	2.46258e-18	4.84538e-17		AGO2	1810.91	-0.940037	0.25895	-3.63019	0.000283211	0.00271353		CG6834	221.188	-1.04253	0.293042	-3.55763	0.000374221	0.00202656
CG7466	1788.81	1.65376	0.233985	7.0678	1.57411e-12	8.84746e-11		CG11873	10371.9	0.584495	0.170905	3.42	0.000626214	0.00717246		ERp60	1473.56	-1.10222	0.128622	-8.5695	1.0394e-17	1.94215e-16		HnRNP-K	1223.53	-0.939657	0.282297	-3.32861	0.000872792	0.00697887		CG32486	2751.52	-1.04228	0.187418	-5.56123	2.67884e-08	3.32464e-07
dpp	1097.49	1.64695	0.263742	6.24454	4.25041e-10	1.70216e-08		bun	43602.8	0.598397	0.212135	2.82083	0.00479001	0.0362622		Tapdelta	250.871	-1.10097	0.204984	-5.37101	7.82969e-08	5.64515e-07		CG10376	384.282	-0.939008	0.326774	-2.87357	0.00405861	0.0241173		Eno	2298.74	-1.04221	0.210231	-4.95746	7.14194e-07	6.97579e-06
yellow-d2	240.619	1.64547	0.363212	4.53032	5.88934e-06	0.000102574		CG10011	1495.06	0.614577	0.190244	3.23046	0.0012359	0.012428		NijA	82.7113	-1.10045	0.340798	-3.22904	0.00124209	0.00437019		inc	2699.42	-0.936407	0.241462	-3.87808	0.000105286	0.00117457		CG34404	212.297	-1.04208	0.298293	-3.49349	0.000476756	0.00249107
Syx1A	10023.4	1.64442	0.204235	8.0516	8.17181e-16	7.48012e-14		blot	5085.45	0.619347	0.186595	3.31921	0.000902736	0.0095845		Ald	3586.63	-1.10029	0.117742	-9.34489	9.19835e-21	2.12612e-19		ctp	2501.21	-0.934435	0.259879	-3.59565	0.000323583	0.00301661		U4-U6-60K	49.0074	-1.04066	0.424454	-2.45177	0.0142155	0.0440007
Rhp	121.997	1.64432	0.431354	3.812	0.000137847	0.00173018		CG30007	533.756	0.620164	0.222689	2.78489	0.00535458	0.0396623		PGRP-LA	574.787	-1.09926	0.184823	-5.94766	2.71999e-09	2.34749e-08		Rpn6	667.704	-0.931863	0.362144	-2.57319	0.0100767	0.0489453		CG11999	188.968	-1.04046	0.269989	-3.85371	0.000116341	0.00072333
Noa36	133.671	1.64355	0.448587	3.66383	0.000248467	0.00284549		Crk	677.038	0.621963	0.230172	2.70217	0.00688889	0.0481172		CG42346	322.793	-1.09879	0.22534	-4.87614	1.08184e-06	6.67285e-06		CG7945	847.337	-0.927348	0.31377	-2.9555	0.00312158	0.0194407		Aldh-III	719.408	-1.04001	0.219747	-4.73276	2.21486e-06	1.97944e-05
roX1	1095.61	1.63975	0.346701	4.72959	2.2497e-06	4.29656e-05		CtsB1	820.134	0.626359	0.20301	3.08537	0.002033	0.0184371		Atf3	10790.2	-1.09823	0.125456	-8.7539	2.06106e-18	4.10369e-17		opa	1460.07	-0.92711	0.300649	-3.0837	0.00204445	0.0139712		fok	7490.49	-1.03997	0.200356	-5.19062	2.09593e-07	2.23635e-06
CaBP1	220.79	1.63892	0.389298	4.20994	2.55436e-05	0.000387387		DMCR1A:CR1:LINE	20679.4	0.630328	0.212857	2.96127	0.00306373	0.025367		GXIVsPLA2	92.0377	-1.09694	0.365017	-3.00519	0.00265415	0.00869529		CG12091	646.522	-0.926823	0.286027	-3.24033	0.00119392	0.00906658		Cks85A	118.336	-1.03906	0.292356	-3.55409	0.00037929	0.00204886
CG12171	67.1908	1.6375	0.589015	2.78006	0.00543486	0.0370861		Dhc64C	2654.08	0.630679	0.23046	2.73661	0.0062075	0.0444883		Sur-8	2074	-1.09683	0.135185	-8.11357	4.91531e-16	8.14746e-15		Daxx	2583.81	-0.926732	0.258018	-3.59174	0.000328476	0.00305987		CR45279	768.203	-1.03904	0.233626	-4.44743	8.69042e-06	7.00652e-05
CR43423	625.854	1.6277	0.269139	6.0478	1.4684e-09	5.45437e-08		Rbcn-3B	5784.51	0.630736	0.199364	3.16373	0.0015576	0.014903		CG15385	543.717	-1.09659	0.235081	-4.66471	3.09052e-06	1.76904e-05		CG6364	501.448	-0.925166	0.310127	-2.98319	0.00285265	0.018159		Rop	367.845	-1.03875	0.246418	-4.21541	2.49328e-05	0.000182267
l(2)k09022	500.673	1.62608	0.292636	5.55668	2.74959e-08	7.94666e-07		CG10702	5254.4	0.632114	0.222826	2.8368	0.00455676	0.0348439		CG5335	179.119	-1.09625	0.279346	-3.92435	8.69631e-05	0.000389222		PH4alphaEFB	701.289	-0.924588	0.297533	-3.10751	0.00188668	0.0131307		GILT3	96.9718	-1.03729	0.398388	-2.60372	0.00922181	0.0309275
CG18749	89.2765	1.62489	0.477639	3.40192	0.000669143	0.00667321		Pkn	4737.41	0.633789	0.191983	3.30127	0.000962467	0.010081		CG4887	945.382	-1.0962	0.163121	-6.72014	1.81551e-11	1.97357e-10		Tsp5D	11511.7	-0.922059	0.219973	-4.19168	2.76891e-05	0.000378868		CR44116	358.905	-1.03679	0.206493	-5.02094	5.14187e-07	5.14664e-06
CG33722	89.2765	1.62489	0.477639	3.40192	0.000669143	0.00667321		Ubr1	4308.96	0.636946	0.206987	3.07723	0.00208934	0.0188239		ClC-a	5265.37	-1.09481	0.121863	-8.98394	2.61239e-19	5.47046e-18		CG31211	2795.22	-0.920086	0.255675	-3.59866	0.000319866	0.00299119		CG32428	732.9	-1.03673	0.224219	-4.62373	3.76903e-06	3.25592e-05
CG31883	376.515	1.62465	0.384865	4.22135	2.42847e-05	0.000369915		for	1145.95	0.637571	0.222385	2.86696	0.00414431	0.0322625		CG46314	1924.09	-1.09375	0.121336	-9.01424	1.98237e-19	4.19059e-18		CG42354	942.341	-0.919046	0.300418	-3.05922	0.00221911	0.0149117		CR40959	103.458	-1.03606	0.317397	-3.26423	0.00109763	0.0051041
CG10958	92.6989	1.62261	0.580424	2.79556	0.00518092	0.0357519		Zir	1828.92	0.647097	0.202187	3.20049	0.00137193	0.0135011		RpS21	141.193	-1.09326	0.311981	-3.50426	0.000457886	0.00177212		ewg	1617.09	-0.918635	0.280771	-3.27183	0.00106854	0.00824403		CG5946	280.255	-1.03495	0.261541	-3.95713	7.58549e-05	0.000491707
CG7639	391.185	1.61941	0.310974	5.20755	1.91352e-07	4.66193e-06		Pde11	2051.81	0.648821	0.213561	3.0381	0.00238074	0.020931		RpL28	903.71	-1.09322	0.189181	-5.77869	7.52841e-09	6.15919e-08		arm	994.418	-0.917194	0.289357	-3.16977	0.00152561	0.0110905		CR44351	91.4375	-1.03422	0.370578	-2.79082	0.00525752	0.0193209
S	2375.35	1.60939	0.251725	6.39342	1.62211e-10	6.9991e-09		Rab35	1909.46	0.649471	0.211184	3.07538	0.00210232	0.018927		KdelR	1869.16	-1.09274	0.141075	-7.74586	9.49346e-15	1.3953e-13		CG13631	11931.6	-0.916664	0.24653	-3.71826	0.000200599	0.00204182		bor	259.792	-1.03417	0.261782	-3.95051	7.79856e-05	0.000502747
CG6218	291.752	1.60735	0.550992	2.9172	0.0035319	0.0264223		CR45620	1981.49	0.649634	0.203249	3.19625	0.00139225	0.0136575		CG4829	13951.7	-1.09258	0.112381	-9.72211	2.42699e-22	6.2116e-21		CG42353	935.033	-0.9135	0.30034	-3.04156	0.00235359	0.0156156		Sce	74.6511	-1.03393	0.353815	-2.92224	0.00347524	0.013627
pgant5	2027.24	1.60247	0.202788	7.90219	2.74042e-15	2.34123e-13		CG33226	650.363	0.649992	0.227167	2.8613	0.00421913	0.032742		PAPLA1	8712.27	-1.09116	0.134764	-8.09685	5.63997e-16	9.23406e-15		BLOOD_I-int:Gypsy:LTR	7015.04	-0.913058	0.261016	-3.49809	0.000468602	0.00412056		CD98hc	1485.23	-1.03319	0.181219	-5.70131	1.18889e-08	1.56406e-07
Edem1	759.083	1.60229	0.275517	5.81556	6.04307e-09	2.02252e-07		CG7565	839.852	0.652241	0.21346	3.05556	0.00224639	0.0199503		sced	160.275	-1.09102	0.260003	-4.19619	2.71442e-05	0.000132993		CG1440	458.222	-0.912583	0.323303	-2.82269	0.00476228	0.0273729		ogre	2347.46	-1.03297	0.191243	-5.40136	6.61361e-08	7.72604e-07
tsl	104.041	1.59615	0.576812	2.76719	0.00565416	0.0383376		CG8312	3788.77	0.656918	0.194987	3.36903	0.000754322	0.00831636		Tom70	99.3575	-1.09055	0.299451	-3.64183	0.000270704	0.00109861		CG11984	1234.61	-0.909886	0.260518	-3.49261	0.000478329	0.00419998		GILT1	431.671	-1.03278	0.196749	-5.24923	1.5274e-07	1.67393e-06
jumu	196.403	1.59329	0.426824	3.73291	0.000189283	0.00225643		CG32113	1469.35	0.658073	0.195243	3.37052	0.000750256	0.00828631		CR41590	417.464	-1.08987	0.223039	-4.88645	1.02672e-06	6.3652e-06		CG7149	3895.53	-0.908878	0.244935	-3.71068	0.000206701	0.00209686		scat	129.254	-1.03276	0.341964	-3.02009	0.00252698	0.0103677
Dmtn	1224.08	1.59232	0.226402	7.03315	2.01915e-12	1.12015e-10		Mhcl	1977.79	0.660412	0.180366	3.66152	0.000250722	0.00336746		CG32196	45.0072	-1.08981	0.446879	-2.43872	0.0147394	0.0391643		CG10508	6239.71	-0.908752	0.270917	-3.35436	0.000795499	0.0064635		gammaCOP	333.081	-1.03268	0.252326	-4.09266	4.26447e-05	0.0002957
Top2	543.129	1.58913	0.419817	3.7853	0.000153521	0.0018993		pns	2716.26	0.670586	0.223898	2.99505	0.00274403	0.0231897		Mes2	2283.58	-1.0882	0.147143	-7.39554	1.40833e-13	1.85922e-12		CR42549	2723.25	-0.907803	0.332838	-2.72746	0.00638243	0.034456		CG8728	71.9634	-1.03198	0.356214	-2.89708	0.00376648	0.0145506
CG33995	426.783	1.58892	0.282029	5.63387	1.76213e-08	5.30086e-07		S6KL	461.013	0.673896	0.24557	2.74421	0.00606573	0.0437766		CG32407	1003.54	-1.08764	0.186365	-5.83606	5.3449e-09	4.44632e-08		CG17734	597.747	-0.907542	0.299889	-3.02626	0.00247595	0.0162844		CG17029	157.736	-1.03195	0.311404	-3.31385	0.000920203	0.00438906
CG44000	436.185	1.58751	0.278013	5.71021	1.12835e-08	3.56152e-07		ROOA_I-int:Pao:LTR	4020.23	0.674961	0.178425	3.78288	0.000155023	0.00224284		CG17327	54.205	-1.08742	0.394976	-2.75314	0.00590268	0.0176026		Atx2	7315.49	-0.907157	0.246454	-3.68083	0.000232475	0.00231174		R1-2_DM:R1:LINE	281.751	-1.03186	0.22049	-4.67986	2.87074e-06	2.53236e-05
CG44001	436.185	1.58751	0.278013	5.71021	1.12835e-08	3.56152e-07		PlexA	11146.8	0.677485	0.251449	2.69433	0.00705306	0.0488791		CG44194	54.205	-1.08742	0.394976	-2.75314	0.00590268	0.0176026		Pdk	10721	-0.90595	0.227669	-3.97925	6.91344e-05	0.000811741		CG3226	128.805	-1.03102	0.350417	-2.94227	0.00325814	0.0128772
RIOK1	103.816	1.58693	0.426951	3.7169	0.000201682	0.00237989		CG46312	1483.4	0.684925	0.227332	3.01288	0.0025878	0.0223307		CG5793	164.83	-1.08686	0.251773	-4.31681	1.583e-05	8.09371e-05		CG9399	621.805	-0.904724	0.307124	-2.94579	0.0032213	0.0199138		cta	1050.02	-1.0308	0.209491	-4.92047	8.63355e-07	8.2794e-06
CG13185	3138.45	1.58632	0.279791	5.66966	1.43083e-08	4.41833e-07		CG11883	773.229	0.685036	0.253012	2.70752	0.00677883	0.0476611		CG5676	634.478	-1.08677	0.162437	-6.6904	2.22565e-11	2.39796e-10		ari-1	3453.97	-0.903524	0.277352	-3.25768	0.00112326	0.00861115		Hsepi	282.825	-1.0307	0.308156	-3.34472	0.000823646	0.00397292
CG8064	138.492	1.58611	0.514278	3.08416	0.00204131	0.0167688		Evi5	3109.27	0.688147	0.214832	3.20318	0.00135918	0.01341		CG6512	352.227	-1.08516	0.213907	-5.07302	3.9156e-07	2.55932e-06		CG42240	5011.77	-0.902519	0.264174	-3.41638	0.000634606	0.00536099		mof	85.3448	-1.03064	0.388111	-2.65553	0.00791849	0.0272418
CG5004	1199.43	1.58475	0.208397	7.60446	2.8609e-14	2.11921e-12		eIF5	1503.96	0.695381	0.22537	3.0855	0.00203207	0.0184371		CG10424	59.9982	-1.08441	0.409406	-2.64873	0.00807937	0.023273		Mlf	1673.48	-0.902073	0.243181	-3.70947	0.000207691	0.00210439		Cap-D3	85.586	-1.03053	0.332296	-3.10124	0.00192715	0.00825501
Nmdar1	839.71	1.58304	0.3212	4.92852	8.2854e-07	1.76148e-05		CG42240	5658.82	0.699842	0.183368	3.8166	0.000135302	0.00199249		Spase25	107.633	-1.08345	0.338693	-3.19893	0.00137938	0.00479785		ksr	628.337	-0.900499	0.329889	-2.7297	0.00633917	0.0343004		CG32473	1162.72	-1.03029	0.194163	-5.3063	1.11873e-07	1.24935e-06
Snoo	5666.05	1.58243	0.218133	7.25442	4.03379e-13	2.49724e-11		Exn	2028.43	0.700751	0.22169	3.16094	0.00157259	0.0149984		CG31808	1130.96	-1.08342	0.130677	-8.29082	1.12472e-16	1.94208e-15		aop	2079.24	-0.895741	0.270253	-3.31445	0.000918242	0.00726791		NTPase	958.427	-1.03011	0.188845	-5.45478	4.90322e-08	5.81196e-07
CG17265	70.5926	1.5818	0.587765	2.69121	0.00711924	0.0459613		Cnot4	2877.41	0.702172	0.192884	3.64038	0.000272241	0.00360173		CG14696	955.429	-1.08339	0.134835	-8.03491	9.36439e-16	1.50733e-14		CenG1A	3597.4	-0.895632	0.253648	-3.53101	0.000413983	0.00371325		Gbs-76A	262.225	-1.02965	0.224316	-4.59016	4.42913e-06	3.7782e-05
Bili	389.966	1.58076	0.416635	3.7941	0.000148178	0.00184538		G5_DM:Jockey:LINE	1520.32	0.704698	0.193134	3.64875	0.000263523	0.00350514		Srp68	217.271	-1.08332	0.224141	-4.8332	1.34353e-06	8.15892e-06		Pglym78	568.949	-0.893897	0.28944	-3.08836	0.00201263	0.013832		Pgk	439.397	-1.02905	0.297021	-3.46458	0.00053107	0.00272531
RanGAP	115.582	1.57361	0.445576	3.53164	0.000412991	0.00441408		Efa6	6046.06	0.706037	0.193359	3.65144	0.000260779	0.00347986		mRpS5	833.592	-1.08248	0.14746	-7.34089	2.1217e-13	2.76277e-12		sprt	1514.1	-0.892536	0.292176	-3.05479	0.00225219	0.0150586		Uch	100.568	-1.02895	0.305338	-3.36989	0.000751982	0.00367106
DNApol-eta	85.6178	1.57264	0.572316	2.74785	0.00599881	0.0402065		alpha-Man-Ia	1966.78	0.70906	0.197944	3.58213	0.000340807	0.00431945		CG32698	93.108	-1.08222	0.36717	-2.94745	0.00320405	0.0102949		Pde6	2816.02	-0.892448	0.277506	-3.21596	0.00130007	0.0097441		Wbp2	1021.41	-1.02884	0.176524	-5.82835	5.59787e-09	7.77569e-08
Apoltp	3065.55	1.56401	0.205194	7.62211	2.49565e-14	1.86218e-12		pain	751.509	0.712579	0.238803	2.98397	0.00284539	0.0239014		CG14683	290.792	-1.08081	0.241088	-4.48306	7.35817e-06	3.96072e-05		sdt	2540.48	-0.891513	0.251961	-3.5383	0.000402711	0.0036283		tsr	219.935	-1.02762	0.300904	-3.41512	0.000637535	0.00318325
CG31431	145.977	1.55859	0.506698	3.07599	0.00209808	0.0171473		CG12773	703.083	0.722156	0.267738	2.69724	0.00699159	0.0486334		NTPase	2112.26	-1.08061	0.129536	-8.34216	7.29445e-17	1.28737e-15		Lsd-2	5499.3	-0.890465	0.259065	-3.43723	0.000587696	0.00502515		CG6364	407.745	-1.02714	0.207582	-4.94811	7.49383e-07	7.29197e-06
Vps13B	1003.35	1.557	0.229162	6.79436	1.08798e-11	5.57697e-10		CG32758	3482.14	0.724294	0.226729	3.19454	0.00140054	0.0137279		CG11593	738.663	-1.08053	0.182322	-5.9265	3.09454e-09	2.6519e-08		CR44116	391.183	-0.886698	0.323699	-2.73926	0.0061577	0.0335274		CG4433	125.416	-1.02643	0.299196	-3.43062	0.000602194	0.00303609
Ets98B	239.596	1.55453	0.376905	4.12445	3.71619e-05	0.000538721		Nlp	471.449	0.725083	0.241815	2.99851	0.00271305	0.0230656		CG9018	108.773	-1.07972	0.295865	-3.64935	0.000262902	0.00106954		CG42507	466.338	-0.886633	0.316493	-2.80143	0.00508766	0.0287373		yki	332.876	-1.02586	0.231798	-4.42568	9.61373e-06	7.6886e-05
mus201	416.246	1.55286	0.314705	4.93432	8.04298e-07	1.72359e-05		e(y)3	3320.65	0.726146	0.230149	3.15511	0.00160437	0.0152598		R2_DM:R2:LINE	33017.6	-1.07848	0.17324	-6.22536	4.80447e-10	4.54909e-09		CG9164	2375.63	-0.886122	0.257591	-3.44003	0.00058164	0.00498396		caz	272.392	-1.02584	0.278952	-3.67747	0.000235561	0.0013533
Mical	7596.59	1.54865	0.202474	7.64862	2.03155e-14	1.54049e-12		fz2	1169.81	0.727326	0.21547	3.37553	0.000736742	0.00818088		Cyp49a1	887.521	-1.07817	0.179334	-6.01208	1.83161e-09	1.62377e-08		RpL22	2065.52	-0.886025	0.265728	-3.33433	0.000855052	0.00686884		CG8003	87.6289	-1.02491	0.348006	-2.94509	0.00322861	0.0127761
blow	224.719	1.54658	0.361414	4.27925	1.87521e-05	0.000293417		Csk	6937.45	0.727642	0.206945	3.51611	0.000437923	0.00535816		MetRS	168.064	-1.07543	0.280397	-3.83539	0.000125365	0.000545031		Cyt-c1	695.43	-0.885908	0.320029	-2.76821	0.00563646	0.0311955		GlyP	686.238	-1.0249	0.247839	-4.13534	3.54428e-05	0.000250874
CG32568	456.532	1.543	0.309308	4.98855	6.08347e-07	1.33722e-05		CG16947	2143.59	0.728214	0.182667	3.98657	6.70357e-05	0.00108255		RpL15	1828.88	-1.07514	0.122891	-8.74872	2.15796e-18	4.29022e-17		CG1545	1764.01	-0.88349	0.298448	-2.96028	0.00307357	0.0192291		betaCOP	340.213	-1.02483	0.269853	-3.79773	0.000146028	0.000887007
CDK2AP1	371.304	1.53529	0.311803	4.92393	8.48227e-07	1.78197e-05		ROVER-I_DM:Gypsy:LTR	5089.22	0.734592	0.263827	2.78437	0.00536323	0.0397027		Rpt5	422.919	-1.07473	0.226486	-4.74524	2.08257e-06	1.22948e-05		Vha68-1	560.703	-0.883424	0.293611	-3.00882	0.00262265	0.017128		Tbp	78.3488	-1.02469	0.397865	-2.57547	0.0100103	0.0331084
CG31642	95.0283	1.53244	0.476238	3.21781	0.00129174	0.0114956		CG31324	1662.48	0.739366	0.225904	3.27293	0.0010644	0.0109539		capu	520.613	-1.07471	0.168402	-6.38182	1.74991e-10	1.73048e-09		blw	2776.49	-0.882604	0.264015	-3.343	0.000828779	0.00668445		Spn	6799.86	-1.02388	0.165191	-6.19819	5.7115e-10	9.0646e-09
G9a	1636.59	1.5322	0.26636	5.75236	8.80075e-09	2.86248e-07		par-1	19204.6	0.74003	0.211875	3.49276	0.000478048	0.00575799		shrb	1464.16	-1.07174	0.149733	-7.1577	8.20404e-13	1.01206e-11		CYLD	896.986	-0.880304	0.274709	-3.2045	0.00135298	0.0100657		TAHRE:Jockey:LINE	508.141	-1.02354	0.26043	-3.9302	8.48758e-05	0.000543104
CG3842	134.898	1.531	0.498621	3.07047	0.00213722	0.0173973		S6k	3860.1	0.74676	0.232722	3.20881	0.00133286	0.0132257		mdlc	48.0087	-1.07152	0.441014	-2.42968	0.0151123	0.039996		Rbfox1	23404.7	-0.87771	0.273229	-3.21236	0.00131648	0.00984714		Rox8	2299.18	-1.02337	0.186642	-5.48307	4.18003e-08	5.01033e-07
CkIIalpha	1389.2	1.52293	0.224276	6.79043	1.11798e-11	5.68528e-10		Tsp26A	621.191	0.747458	0.264013	2.83114	0.00463821	0.0353728		mts	5102.16	-1.07105	0.142305	-7.52649	5.21235e-14	7.1643e-13		CG3558	1604.48	-0.875266	0.27117	-3.22774	0.00124772	0.00942776		CG5382	73.4419	-1.023	0.419241	-2.44013	0.0146821	0.0452175
CG15561	129.071	1.52272	0.479773	3.17383	0.00150442	0.0131062		raw	2184.24	0.747776	0.190899	3.91713	8.96085e-05	0.0013978		Xbp1	3696.18	-1.06984	0.13203	-8.10304	5.3602e-16	8.79758e-15		CG4360	851.481	-0.874733	0.311638	-2.80688	0.00500234	0.0283614		VhaPPA1-1	427.688	-1.02262	0.212782	-4.80596	1.54007e-06	1.41853e-05
CG2065	122.534	1.51605	0.519941	2.91582	0.00354758	0.0264907		CG31523	2125.78	0.748635	0.204344	3.6636	0.000248699	0.00335121		l(2)k14710	152.739	-1.06981	0.290636	-3.68093	0.000232388	0.000955588		E23	2716.69	-0.874729	0.239741	-3.64864	0.000263636	0.00256546		GlyS	1020.71	-1.02185	0.177399	-5.7602	8.4015e-09	1.12472e-07
TAHRE:Jockey:LINE	391.957	1.51582	0.373736	4.05585	4.9952e-05	0.000703445		Mkp3	4075.43	0.748681	0.192995	3.87927	0.000104771	0.00160795		cv	165.187	-1.06848	0.249101	-4.28933	1.79211e-05	9.04519e-05		CycG	16867.9	-0.874397	0.280597	-3.1162	0.00183199	0.0128017		CG5641	60.3823	-1.02115	0.413367	-2.47031	0.0134995	0.0421171
CG32277	110.877	1.51066	0.493637	3.06027	0.0022114	0.0179134		slpr	1902.91	0.750879	0.225137	3.33521	0.000852365	0.0091537		ND-39	287.901	-1.06832	0.22669	-4.7127	2.44451e-06	1.4249e-05		cg	3472.86	-0.873854	0.239588	-3.64733	0.000264984	0.00257565		CG1265	49.333	-1.02063	0.397176	-2.56972	0.010178	0.0335429
CR45543	92.7998	1.51035	0.475812	3.17426	0.00150217	0.0130986		inc	1754.65	0.752255	0.193253	3.8926	9.91776e-05	0.0015278		Adi1	160.609	-1.06795	0.262482	-4.06867	4.72815e-05	0.000222423		glob1	605.292	-0.872975	0.292854	-2.98092	0.00287386	0.0182843		CG1529	153.615	-1.02045	0.352068	-2.89844	0.00375029	0.0145119
CG4661	310.868	1.50879	0.531119	2.84077	0.00450047	0.0322199		Unc-76	2856.16	0.752685	0.204868	3.674	0.000238782	0.00323519		CG31663	12475.3	-1.06795	0.125029	-8.54163	1.32345e-17	2.44894e-16		ACC	1520.62	-0.87173	0.24639	-3.53801	0.000403154	0.00362959		Trp1	1163.39	-1.01903	0.196086	-5.19685	2.02699e-07	2.16458e-06
arr	2948.34	1.50185	0.246236	6.09925	1.06566e-09	4.04038e-08		Fmr1	1784.26	0.753358	0.196571	3.83249	0.000126852	0.0018938		Rbsn-5	181.909	-1.06719	0.270665	-3.94285	8.0519e-05	0.000362933		Vha44	1796.23	-0.869402	0.255712	-3.39993	0.000674041	0.00565108		Pex13	190.444	-1.0187	0.238812	-4.26571	1.99272e-05	0.000148958
CG8939	294.419	1.50016	0.319633	4.69338	2.68724e-06	5.06426e-05		gpp	9920.48	0.754639	0.201633	3.74264	0.0001821	0.0025685		UQCR-Q	265.073	-1.06589	0.206369	-5.16496	2.40486e-07	1.61777e-06		CG6834	952.105	-0.869244	0.288469	-3.0133	0.00258421	0.0168953		YT521-B	1627.69	-1.01851	0.21448	-4.74877	2.04657e-06	1.84177e-05
Cep135	97.0022	1.49967	0.546537	2.74395	0.00607052	0.0405387		simj	1736.81	0.754802	0.192126	3.92867	8.54166e-05	0.00134087		pre-rRNA:CR45847	2.28592e+06	-1.06562	0.134581	-7.91809	2.41184e-15	3.73807e-14		mrt	942.012	-0.868881	0.293254	-2.96289	0.00304763	0.0190884		CG11892	134.37	-1.01793	0.303868	-3.34991	0.000808364	0.00391234
42981	829.643	1.49723	0.267613	5.59474	2.20947e-08	6.50906e-07		mir-2279	282.379	0.756524	0.269598	2.80612	0.00501419	0.0376597		CG31673	293.345	-1.06425	0.189209	-5.62475	1.85772e-08	1.44465e-07		Xe7	2136.88	-0.86585	0.256973	-3.36942	0.000753263	0.00618689		CG9801	360.595	-1.01791	0.206188	-4.93681	7.9412e-07	7.67531e-06
Swim	118.481	1.49712	0.48225	3.10446	0.00190628	0.0158836		CG5174	1274.56	0.758062	0.217546	3.48461	0.000492853	0.00589612		CG1311	792.687	-1.06299	0.150765	-7.05066	1.78074e-12	2.12227e-11		CG7084	1913.46	-0.862347	0.305392	-2.82374	0.00474668	0.0273093		CG43373	119.715	-1.01779	0.288288	-3.53046	0.000414843	0.00221501
ImpE3	123.112	1.49135	0.45353	3.28831	0.0010079	0.00935279		Tao	7653.51	0.759817	0.229131	3.31608	0.000912896	0.00965173		janA	82.0227	-1.06234	0.398666	-2.66473	0.00770498	0.02231		CanA-14F	4072.49	-0.861064	0.260667	-3.30332	0.000955484	0.00751083		INPP5E	124.017	-1.01628	0.314649	-3.22988	0.00123841	0.00565904
CG13397	153.969	1.49065	0.403553	3.69383	0.000220906	0.00256655		kibra	14571.3	0.761736	0.265305	2.87117	0.00408953	0.0319366		CG32813	677.348	-1.06172	0.202989	-5.23045	1.69102e-07	1.16094e-06		cpx	3218.84	-0.85915	0.298767	-2.87565	0.00403193	0.0239733		Mdh1	525.423	-1.01625	0.247589	-4.10461	4.04996e-05	0.000282797
CG16758	2106.73	1.49041	0.260599	5.71918	1.0704e-08	3.42075e-07		Hmt4-20	2844.39	0.762062	0.226483	3.36477	0.000766078	0.00842345		Ubc6	2842.23	-1.06059	0.15781	-6.72071	1.8084e-11	1.96745e-10		endos	958.226	-0.858643	0.269016	-3.19179	0.00141396	0.0104359		Prosalpha3	125.764	-1.01606	0.386539	-2.62861	0.00857345	0.0291538
CR45156	113.993	1.49039	0.500231	2.97941	0.00288805	0.022417		TC1_DM:TcMar-Tc1:DNA	1677.29	0.762513	0.190154	4.00997	6.07264e-05	0.000989704		Rap2l	482.655	-1.06027	0.166285	-6.3762	1.8153e-10	1.79117e-09		CG11537	1489.9	-0.855735	0.280558	-3.05011	0.00228755	0.0152617		aPKC	1210.32	-1.01511	0.222241	-4.56763	4.93275e-06	4.17202e-05
CG13611	80.1683	1.49009	0.556094	2.67956	0.00737194	0.0471885		G4_DM:Jockey:LINE	1729.71	0.762742	0.260894	2.92357	0.00346046	0.0278866		Prosalpha2	499.939	-1.05993	0.199511	-5.31267	1.08032e-07	7.65681e-07		CG8379	694.66	-0.855648	0.283286	-3.02044	0.00252407	0.0165469		TrpRS-m	94.7752	-1.01393	0.327453	-3.09641	0.00195879	0.00837669
FucT6	95.4176	1.48865	0.496487	2.99836	0.00271436	0.0213759		CG7220	2328.77	0.775758	0.200067	3.8775	0.000105537	0.00161538		siz	3218.22	-1.05967	0.143542	-7.3823	1.55573e-13	2.04371e-12		Rim2	1440.5	-0.854247	0.246157	-3.47033	0.000519811	0.00450527		CR44321	102.258	-1.01292	0.406294	-2.49308	0.0126642	0.0398863
kek5	2623.31	1.48764	0.199746	7.44764	9.50282e-14	6.54724e-12		bif	4570.42	0.777717	0.197366	3.94048	8.13182e-05	0.00128304		Cct5	363.358	-1.05817	0.186466	-5.67489	1.38777e-08	1.09126e-07		CG31550	626.759	-0.853901	0.302651	-2.82141	0.00478131	0.0274301		CG42346	433.026	-1.01247	0.197113	-5.1365	2.79903e-07	2.91207e-06
CG42365	102.118	1.48276	0.496132	2.98864	0.00280225	0.0219102		CG10631	3423.82	0.7792	0.224165	3.47601	0.00050894	0.00605345		CdGAPr	1515.77	-1.05727	0.128228	-8.24521	1.64867e-16	2.81305e-15		Gat	20020.2	-0.853726	0.252481	-3.38135	0.000721309	0.00596678		Trc8	690.71	-1.01183	0.225661	-4.48385	7.33072e-06	6.00386e-05
Pde11	3283.32	1.47925	0.234713	6.30237	2.93132e-10	1.204e-08		Aps	3331.47	0.780204	0.177329	4.39976	1.08373e-05	0.000211781		wun	546.915	-1.05687	0.167234	-6.31973	2.62023e-10	2.55894e-09		CG2225	989.82	-0.852403	0.278991	-3.05531	0.00224826	0.0150586		CG46314	1718.63	-1.01179	0.175546	-5.7637	8.22897e-09	1.10506e-07
yellow-d	224.32	1.47877	0.426617	3.46627	0.000527736	0.00541902		brk	3123.1	0.786507	0.234504	3.35392	0.000796752	0.00870655		CG3226	300.871	-1.05682	0.264491	-3.99567	6.45108e-05	0.000296275		muc	685.616	-0.850528	0.32073	-2.65185	0.00800514	0.0411742		CG6812	138.816	-1.01176	0.289779	-3.49147	0.000480367	0.00250589
CG7168	144.338	1.4745	0.500392	2.94669	0.00321191	0.0245149		CG1637	395.402	0.788046	0.283907	2.77572	0.005508	0.0405559		CG13339	93.7864	-1.0556	0.323156	-3.26652	0.00108879	0.00388623		CG16711	1309.33	-0.84981	0.256875	-3.30826	0.000938782	0.00740363		CG32371	102.938	-1.01054	0.358258	-2.82069	0.00479203	0.0178384
Bruce	11485.1	1.47033	0.194142	7.57348	3.63352e-14	2.66078e-12		CG13698	597.394	0.790781	0.252258	3.13481	0.00171965	0.016103		CG11306	165.711	-1.0551	0.250834	-4.20639	2.59488e-05	0.000127595		CG1316	883.737	-0.849736	0.286941	-2.96136	0.00306283	0.0191736		Vps45	132.262	-1.01032	0.352829	-2.86349	0.00418998	0.0159274
Usp15-31	12522.7	1.46727	0.244392	6.00376	1.92797e-09	7.05912e-08		Sh3beta	9798.59	0.791806	0.20661	3.83237	0.000126917	0.0018938		CG5404	2434.29	-1.05448	0.116849	-9.0243	1.80847e-19	3.84121e-18		dbr	1644.79	-0.847475	0.27913	-3.03613	0.00239634	0.0158384		CG2747	1831.52	-1.01022	0.187785	-5.37968	7.46173e-08	8.64652e-07
CG14797	284.296	1.4654	0.389202	3.76514	0.000166458	0.00202689		pcs	602.256	0.792288	0.279295	2.83675	0.0045576	0.0348439		CR46104	169.85	-1.05377	0.245716	-4.28857	1.79829e-05	9.07296e-05		CaMKI	721.885	-0.847154	0.283024	-2.99322	0.00276049	0.0177595		Fit1	3499.53	-1.0101	0.196964	-5.12837	2.92256e-07	3.03571e-06
CG13760	164.478	1.46396	0.410253	3.56844	0.000359112	0.00393		Dys	8116.56	0.794313	0.234226	3.39122	0.00069582	0.0077894		Non2	160.049	-1.0497	0.251328	-4.17661	2.95887e-05	0.000143538		Hrb27C	14438	-0.845923	0.266555	-3.17354	0.00150593	0.0109871		CrebA	7171.41	-1.00856	0.218255	-4.62099	3.8191e-06	3.29257e-05
CG2064	170.003	1.46332	0.47032	3.11133	0.00186246	0.0155691		Nrx-IV	965.083	0.795454	0.261532	3.04151	0.00235392	0.0207393		Rop	599.338	-1.04942	0.158781	-6.60928	3.86199e-11	4.07553e-10		rho	24183.6	-0.839117	0.270958	-3.09686	0.00195585	0.0134955		Vps20	69.3551	-1.00819	0.402777	-2.5031	0.0123109	0.0389746
Atg1	1879.87	1.45567	0.225714	6.44918	1.12455e-10	4.98653e-09		CG11791	818.714	0.795814	0.246362	3.23026	0.00123677	0.012428		Slik	9319.63	-1.04892	0.121419	-8.63882	5.6797e-18	1.08868e-16		Hop	1574.7	-0.838639	0.270731	-3.09768	0.00195042	0.0134811		JhI-26	646.807	-1.00776	0.256567	-3.92786	8.57051e-05	0.000548139
Dscam1	21241.2	1.45029	0.22709	6.38642	1.69818e-10	7.22997e-09		lbk	1866.77	0.796509	0.2295	3.47063	0.000519239	0.00614639		CG4360	1145.81	-1.0485	0.184249	-5.69068	1.26535e-08	1.00386e-07		CG3632	783.306	-0.836818	0.322654	-2.59355	0.00949913	0.0468306		CR42862	46699.5	-1.00462	0.150936	-6.65591	2.81546e-11	5.25389e-10
CG7607	199.256	1.44979	0.445996	3.25068	0.00115127	0.0104413		Pp2C1	4228.17	0.799531	0.195264	4.09462	4.22867e-05	0.000716557		Mpc1	244.56	-1.04795	0.203004	-5.1622	2.44064e-07	1.64019e-06		CG5955	1600.38	-0.836803	0.255044	-3.28101	0.00103434	0.00803145		CR43730	627.22	-1.00295	0.26607	-3.76951	0.000163571	0.000981581
Nrx-IV	1157.23	1.44792	0.213004	6.79762	1.06362e-11	5.474e-10		Gmap	557.446	0.803005	0.270763	2.96572	0.00301979	0.0250703		CG8078	105.057	-1.04764	0.345164	-3.03518	0.0024039	0.00793782		Klp98A	1271.73	-0.835543	0.267093	-3.12828	0.0017583	0.0124451		elg1	145.602	-1.00247	0.284548	-3.52303	0.000426651	0.00227149
Dhc93AB	105.637	1.44689	0.505976	2.85961	0.00424162	0.0306925		crb	548.326	0.80381	0.276333	2.90885	0.00362765	0.0289909		gkt	69.403	-1.04742	0.371211	-2.82164	0.00477785	0.0146337		Atpalpha	130933	-0.835431	0.271002	-3.08274	0.00205102	0.0139944		CG6115	679.884	-1.00205	0.20216	-4.9567	7.17011e-07	6.99803e-06
26-29-p	531.075	1.44043	0.270623	5.32267	1.02257e-07	2.61042e-06		RNaseX25	250.173	0.805246	0.297898	2.7031	0.0068697	0.0480374		Arp3	507.028	-1.0469	0.218035	-4.80153	1.5746e-06	9.4547e-06		Rel	1220.89	-0.834345	0.250354	-3.33265	0.000860222	0.00690578		CG4658	260.478	-1.00124	0.238277	-4.20203	2.64538e-05	0.000191868
Pdp	143.351	1.43886	0.394592	3.64645	0.000265888	0.00302071		Alh	1757.98	0.806555	0.215885	3.73604	0.000186941	0.00261602		CG42613	150534	-1.04472	0.101905	-10.2519	1.16039e-24	3.49162e-23		wcy	3304.7	-0.827727	0.293607	-2.81916	0.00481488	0.0275909		CG9662	84.2001	-0.99807	0.342701	-2.91236	0.00358706	0.014006
boi	97.6042	1.43875	0.521393	2.75943	0.00579027	0.039095		puc	3830.02	0.808261	0.231756	3.48755	0.000487468	0.00585435		sau	2569.57	-1.0444	0.128178	-8.148	3.70002e-16	6.17903e-15		Mes2	3236.23	-0.825602	0.260273	-3.17207	0.00151359	0.011023		Hydr1	794.529	-0.997369	0.197204	-5.05756	4.24666e-07	4.3039e-06
CG14183	126.784	1.43746	0.436881	3.29028	0.00100088	0.00931463		bbg	656.129	0.811181	0.270222	3.0019	0.00268299	0.0229203		Hsc70-5	2745.67	-1.04431	0.124335	-8.39917	4.49629e-17	8.08485e-16		CR45197	1930.26	-0.82516	0.30735	-2.68476	0.00725821	0.038078		Gs1	178.153	-0.997299	0.248122	-4.01939	5.83494e-05	0.000388956
CG2918	2624.17	1.43536	0.222744	6.44399	1.16376e-10	5.12562e-09		Iml1	1657.38	0.811526	0.206155	3.93649	8.26822e-05	0.00130124		CG7656	494.769	-1.04408	0.183348	-5.69452	1.23719e-08	9.83278e-08		Adk1	1606.64	-0.824913	0.303581	-2.71728	0.00658212	0.0353602		Xbp1	2303.66	-0.997074	0.171312	-5.82021	5.87721e-09	8.12878e-08
grass	87.2763	1.43467	0.536115	2.67604	0.00744976	0.0474261		sba	3181.5	0.816661	0.213376	3.82734	0.000129535	0.00191668		28SrRNA:CR45844	2.11186e+06	-1.04396	0.135186	-7.7224	1.14157e-14	1.65955e-13		Madm	558.291	-0.824564	0.297131	-2.77509	0.00551867	0.0307124		Actn	528.03	-0.996775	0.210813	-4.72823	2.26485e-06	2.01576e-05
CG1910	1768.17	1.43212	0.226925	6.31096	2.77311e-10	1.14637e-08		Miro	414.053	0.818619	0.244496	3.34819	0.000813424	0.00884187		Cpr	1380.29	-1.04354	0.128648	-8.11159	4.99632e-16	8.24084e-15		smg	2019.39	-0.824056	0.254452	-3.23856	0.00120136	0.00910594		Adk1	1405.84	-0.996016	0.175205	-5.68487	1.30915e-08	1.71009e-07
CR32385	229.751	1.43183	0.531207	2.69543	0.00702975	0.0454293		CkIIalpha-i3	336.116	0.825531	0.283803	2.90882	0.00362796	0.0289909		bnb	185894	-1.04338	0.122575	-8.51219	1.70686e-17	3.14099e-16		CG9776	2064.25	-0.823762	0.255852	-3.21969	0.00128331	0.00964838		Vps2	104.33	-0.995981	0.309227	-3.22088	0.001278	0.00579897
CG3709	215.187	1.43064	0.360198	3.97182	7.13245e-05	0.000968245		CG7372	202.551	0.828042	0.30513	2.71374	0.00665288	0.0470532		RpS28b	279.714	-1.04305	0.23259	-4.4845	7.30865e-06	3.93724e-05		CG17233	1198.12	-0.823263	0.256474	-3.20993	0.00132767	0.00989739		CG3689	376.745	-0.994367	0.2157	-4.60996	4.02754e-06	3.45386e-05
DIVER_LTR:Pao:LTR	276.995	1.42877	0.464239	3.07765	0.00208638	0.0170734		unc-119	1446.35	0.828379	0.232248	3.56679	0.000361385	0.0045384		Prosbeta2	217.166	-1.04208	0.225003	-4.6314	3.63202e-06	2.04828e-05		Pi3K92E	1577.19	-0.821959	0.2739	-3.00094	0.00269143	0.0174734		CG10274	86.3341	-0.993688	0.39801	-2.49664	0.0125377	0.0395553
Gypsy5_I-int:Gypsy:LTR	1698.39	1.42803	0.277893	5.13879	2.76516e-07	6.52587e-06		CG3812	600.905	0.828976	0.214472	3.86519	0.000111003	0.00168273		cta	1258.28	-1.04166	0.1345	-7.74469	9.58186e-15	1.40674e-13		CG17698	1807.47	-0.820181	0.268548	-3.05413	0.00225711	0.0150749		Taf13	62.994	-0.993152	0.398939	-2.48948	0.012793	0.0401981
net	302.636	1.42244	0.449248	3.16626	0.00154411	0.0133882		CG42788	506.829	0.82991	0.29799	2.78502	0.00535241	0.0396623		GILT2	245.315	-1.04095	0.218026	-4.77442	1.80225e-06	1.07539e-05		cact	1766.62	-0.81935	0.256654	-3.19243	0.00141079	0.0104252		CG1545	643.363	-0.993067	0.184637	-5.37849	7.51148e-08	8.68859e-07
NINJA_LTR:Pao:LTR	183.848	1.42128	0.459303	3.09443	0.00197188	0.0163452		Smox	4124.07	0.831125	0.29853	2.78406	0.00536826	0.0397161		CG33303	275.609	-1.0407	0.201155	-5.17362	2.29607e-07	1.54614e-06		CG13784	3785.78	-0.818444	0.296764	-2.75789	0.00581753	0.0320009		Tab2	822.056	-0.992552	0.198322	-5.00474	5.59375e-07	5.56878e-06
egh	5437.61	1.41883	0.222126	6.3875	1.68619e-10	7.20285e-09		TRANSIB3:CMC-Transib:DNA	483.926	0.831556	0.267579	3.1077	0.00188549	0.0174056		ttk	4306.25	-1.04067	0.127149	-8.18465	2.73093e-16	4.59512e-15		dtn	2271.67	-0.818209	0.260234	-3.14413	0.00166581	0.0119107		Efr	181	-0.992323	0.284953	-3.48241	0.000496918	0.00257974
laccase2	544.649	1.41834	0.286189	4.95595	7.1979e-07	1.55314e-05		NFAT	17301.7	0.832177	0.271242	3.06803	0.00215475	0.0193147		CG11474	205.906	-1.04045	0.217003	-4.79464	1.62964e-06	9.75887e-06		FW2_DM:Jockey:LINE	933.103	-0.817889	0.298735	-2.73785	0.00618432	0.0336159		Lrt	186.256	-0.991146	0.257169	-3.85406	0.000116174	0.000722635
CG4199	393.983	1.40988	0.324074	4.35049	1.35831e-05	0.000220059		CG8701	729.177	0.836872	0.270696	3.09156	0.00199107	0.0181233		Su(P)	47.5192	-1.03993	0.427312	-2.43366	0.0149469	0.0396527		klar	1277.65	-0.817444	0.251879	-3.24539	0.0011729	0.00894066		Nep3	2705.34	-0.990591	0.17113	-5.78853	7.10058e-09	9.66576e-08
Tsp26A	366.053	1.40729	0.285582	4.92779	8.31638e-07	1.76156e-05		Crag	1527.74	0.841216	0.22482	3.74173	0.00018276	0.00257195		CG5525	428.525	-1.03988	0.215007	-4.83651	1.32139e-06	8.03541e-06		CG14435	1540.14	-0.814907	0.283802	-2.87139	0.00408665	0.024239		Karybeta3	1433.9	-0.990093	0.214722	-4.61104	4.00659e-06	3.43817e-05
Ir51b	91.3906	1.40551	0.450646	3.11887	0.00181544	0.0152456		Syx1A	43354	0.841766	0.282104	2.98388	0.00284614	0.0239014		Srp9	111.835	-1.03963	0.400525	-2.59566	0.00944097	0.0266325		rno	3879.7	-0.81389	0.253558	-3.20988	0.0013279	0.00989739		CG2258	764.419	-0.990012	0.186457	-5.30959	1.09874e-07	1.22955e-06
LeuRS	289.88	1.40471	0.379212	3.70428	0.000211995	0.00247875		AdamTS-A	870.408	0.84472	0.206624	4.0882	4.34727e-05	0.000733639		AGBE	165.472	-1.0395	0.246854	-4.21097	2.54275e-05	0.000125587		CG3529	923.196	-0.81385	0.271749	-2.99486	0.00274572	0.017721		Gel	1364.48	-0.989679	0.163978	-6.03543	1.58544e-09	2.37302e-08
CG9717	83.1763	1.40449	0.47889	2.93279	0.00335926	0.0253826		fry	2185.75	0.850357	0.285395	2.97958	0.00288642	0.024174		CG11999	392.328	-1.03836	0.290915	-3.56931	0.000357928	0.00141981		CG8060	490.998	-0.813817	0.30253	-2.69004	0.00714443	0.0377086		step	2796.13	-0.989676	0.190118	-5.20559	1.93379e-07	2.07534e-06
CG1647	715.621	1.40349	0.267933	5.23822	1.62136e-07	3.99839e-06		Abl	6025.37	0.865912	0.229552	3.77217	0.000161831	0.00232774		Ravus	113.639	-1.03729	0.368452	-2.81526	0.00487378	0.0148933		Pdxk	592.062	-0.813609	0.302312	-2.69129	0.00711765	0.0376019		CG33199	306.857	-0.988607	0.228054	-4.33498	1.45776e-05	0.000112413
CtsB1	525.66	1.40252	0.260017	5.39395	6.89246e-08	1.80998e-06		Gli	3827.68	0.870966	0.256141	3.40034	0.00067303	0.00758922		CR45875	196.88	-1.03718	0.291137	-3.56251	0.000367329	0.00145408		CG6923	1557.81	-0.811419	0.243544	-3.33172	0.000863111	0.00692437		VhaM8.9	182.573	-0.988343	0.282326	-3.50072	0.000464002	0.00243823
Ssrp	420.143	1.40214	0.307078	4.56609	4.96917e-06	8.81992e-05		Gypsy8_I-int:Gypsy:LTR	874.845	0.871588	0.225515	3.86488	0.000111146	0.00168283		VhaM9.7-b	301.591	-1.0366	0.191653	-5.40874	6.347e-08	4.63112e-07		Fim	881.267	-0.807375	0.270637	-2.98324	0.00285217	0.018159		DnaJ-1	4473.53	-0.987603	0.167358	-5.90114	3.61002e-09	5.12457e-08
ana	220.679	1.39993	0.376753	3.71577	0.000202584	0.00238613		CNMaR	380.969	0.871759	0.25192	3.46046	0.000539259	0.00633489		Gfat2	296.969	-1.03582	0.192029	-5.39405	6.8887e-08	5.0018e-07		CkIalpha	2455.05	-0.807032	0.294253	-2.74265	0.00609464	0.033274		CG6707	747.061	-0.98746	0.189071	-5.22268	1.7635e-07	1.9053e-06
CG7378	1100.56	1.39971	0.23384	5.98574	2.15404e-09	7.81984e-08		CG34376	367.978	0.872015	0.250145	3.48604	0.000490223	0.00587603		shtd	168.953	-1.03421	0.282019	-3.66715	0.00024527	0.00100392		CG3800	3367.86	-0.806804	0.282031	-2.86069	0.00422715	0.0249575		Prosalpha2	316.682	-0.987048	0.257703	-3.83017	0.000128052	0.000787808
CG32365	399.367	1.39858	0.350954	3.98508	6.74587e-05	0.000922607		E23	938.934	0.872237	0.288456	3.02381	0.00249614	0.0216683		I-2	707.414	-1.03221	0.150953	-6.83798	8.03166e-12	9.09347e-11		CG9932	2767.01	-0.802419	0.243845	-3.29069	0.000999423	0.00783076		CR44704	154.582	-0.986124	0.356628	-2.76514	0.0056899	0.0206458
CG5071	213.269	1.39774	0.337944	4.136	3.53407e-05	0.000515822		CG14731	326.415	0.879089	0.271858	3.23363	0.00122229	0.0123125		ND-13B	78.0452	-1.03216	0.329013	-3.13713	0.00170611	0.00581618		pins	660.781	-0.802159	0.289443	-2.77139	0.00558181	0.0309443		Cdc42	1282.2	-0.986118	0.221534	-4.45132	8.5344e-06	6.90224e-05
Idgf1	187.577	1.3968	0.377473	3.7004	0.000215262	0.00251237		Cdc27	803.43	0.880538	0.244943	3.59486	0.000324563	0.00414328		CG14667	86.0224	-1.03196	0.339079	-3.04343	0.00233898	0.00773677		CG13707	1206	-0.801518	0.271174	-2.95573	0.00311926	0.0194362		DCTN2-p50	145.205	-0.986066	0.292652	-3.36942	0.000753271	0.00367555
kel	864.627	1.38476	0.234767	5.89844	3.66951e-09	1.28483e-07		svr	2934.9	0.880922	0.18609	4.73386	2.20291e-06	5.1806e-05		CG11168	258.729	-1.03125	0.220548	-4.67584	2.92751e-06	1.68475e-05		scrib	8066.85	-0.801515	0.26379	-3.03846	0.0023779	0.0157337		Adhr	7952.01	-0.985597	0.169056	-5.83001	5.5424e-09	7.70692e-08
zetaCOP	155.774	1.38259	0.409395	3.37715	0.00073241	0.00714839		bon	2805.42	0.883415	0.23855	3.70327	0.000212835	0.00293509		CG8112	335.791	-1.03092	0.214496	-4.80625	1.53789e-06	9.26069e-06		CG12054	5548.06	-0.797667	0.258665	-3.08379	0.00204384	0.0139712		prel	271.494	-0.985267	0.23126	-4.26044	2.04025e-05	0.000151897
CG40160	667.441	1.38044	0.277358	4.97711	6.45406e-07	1.40901e-05		Gypsy2-I_DM:Gypsy:LTR	2967.89	0.884488	0.226795	3.89995	9.62121e-05	0.00148768		Mo25	1122.9	-1.03086	0.177901	-5.79455	6.85053e-09	5.65306e-08		rap	1795.5	-0.795884	0.243093	-3.274	0.00106038	0.00819152		Sur-8	1426.98	-0.984609	0.183797	-5.35704	8.45983e-08	9.70862e-07
CG34371	706.451	1.37994	0.281204	4.90726	9.23565e-07	1.93075e-05		NINJA_I-int:Pao:LTR	4931.4	0.885787	0.181093	4.89133	1.00155e-06	2.50793e-05		eIF2D	83.3499	-1.02842	0.366005	-2.80985	0.00495643	0.0151188		nolo	1558.41	-0.794761	0.309079	-2.57138	0.0101293	0.0491494		Pxn	137.701	-0.984248	0.330874	-2.97469	0.00293281	0.0117713
DAT	444.411	1.3792	0.265008	5.20436	1.94666e-07	4.73367e-06		Tsp42Ea	274.231	0.887832	0.317247	2.79855	0.00513329	0.038391		Jafrac2	59.873	-1.02827	0.418746	-2.4556	0.0140651	0.0376648		CG6175	970.614	-0.79345	0.292183	-2.71559	0.00661583	0.0354905		Oscillin	123.631	-0.98413	0.289572	-3.39857	0.000677392	0.00335377
CG11122	2161.58	1.37751	0.227931	6.04354	1.50765e-09	5.58397e-08		CG10188	804.075	0.889993	0.245592	3.62387	0.000290227	0.00379103		Opa1	946.998	-1.02748	0.147332	-6.97392	3.08223e-12	3.59638e-11		C1GalTA	1102.61	-0.792586	0.267752	-2.96015	0.00307488	0.0192291		spri	6139.5	-0.98334	0.15667	-6.27652	3.46225e-10	5.67476e-09
Ac3	433.694	1.37474	0.295371	4.65426	3.25143e-06	6.02998e-05		Jupiter	882.886	0.895334	0.258667	3.46134	0.000537488	0.00632008		CG6299	124.825	-1.02736	0.279556	-3.67497	0.000237877	0.000976356		CG7546	1005.43	-0.791167	0.26484	-2.98734	0.00281418	0.0180176		CG32112	263.155	-0.98313	0.222183	-4.42487	9.65018e-06	7.70822e-05
Dok	256.08	1.37472	0.394571	3.4841	0.000493803	0.00512396		Vps13	2252.62	0.895348	0.201474	4.44398	8.83098e-06	0.000176762		CR40641	105.858	-1.02721	0.328557	-3.12644	0.00176938	0.00601192		norpA	17852.5	-0.790837	0.257257	-3.07411	0.00211133	0.0143068		chic	7206.34	-0.982826	0.18042	-5.44744	5.11001e-08	6.03494e-07
CG33758	113.295	1.37387	0.458421	2.99696	0.00272686	0.0214148		Doa	8573.61	0.895554	0.197214	4.54103	5.598e-06	0.000117724		CG10274	99.3434	-1.02687	0.349559	-2.93761	0.00330751	0.0105936		pps	1280.97	-0.790825	0.265541	-2.97816	0.00289981	0.0183899		Npc2b	320.434	-0.981914	0.276173	-3.55544	0.000377353	0.00204011
eEF1delta	217.844	1.36994	0.387067	3.5393	0.000401196	0.00430958		TABOR_I-int:Gypsy:LTR	1952.06	0.901476	0.299805	3.00687	0.00263948	0.0226111		Vamp7	646.578	-1.0257	0.173997	-5.89492	3.74867e-09	3.16976e-08		Mkp3	10486.3	-0.788337	0.244442	-3.22505	0.00125951	0.00951089		CR44417	900.227	-0.980991	0.271504	-3.61318	0.00030247	0.00168021
CG30015	4304.34	1.36548	0.19589	6.97066	3.15453e-12	1.70571e-10		CG9426	1346.45	0.904037	0.210721	4.29021	1.78505e-05	0.000329587		ste24a	386.189	-1.02568	0.222741	-4.60481	4.12852e-06	2.30782e-05		CoRest	1219.48	-0.788055	0.256316	-3.07455	0.00210821	0.0142942		CG8475	1177.14	-0.980113	0.187491	-5.22751	1.71808e-07	1.86082e-06
alpha-Man-Ia	3839.02	1.36276	0.233195	5.84388	5.09985e-09	1.73815e-07		CR45668	466.396	0.907697	0.282375	3.2145	0.0013067	0.0130249		RpS14a	334.201	-1.02421	0.184746	-5.54387	2.95854e-08	2.2458e-07		CanB2	630.092	-0.787097	0.3029	-2.59853	0.00936226	0.0463966		Sur	232.659	-0.978947	0.244856	-3.99805	6.38655e-05	0.00042246
Meltrin	1207.56	1.36129	0.227448	5.98505	2.16319e-09	7.83087e-08		flw	6395.59	0.911806	0.208492	4.37334	1.22362e-05	0.000235765		RpL27	617.283	-1.02375	0.199153	-5.14053	2.73962e-07	1.83007e-06		beta-Spec	19222	-0.781423	0.216014	-3.61747	0.000297497	0.00283056		Prosbeta2	120.648	-0.97844	0.330722	-2.9585	0.00309142	0.0123048
CR32773	303.335	1.35509	0.375533	3.60845	0.000308028	0.00344448		Pi3K68D	1352.08	0.915402	0.194788	4.69948	2.60831e-06	6.01955e-05		CG15715	399.176	-1.0236	0.222683	-4.59669	4.29255e-06	2.39451e-05		Moca-cyp	1842.4	-0.780893	0.275191	-2.83764	0.00454488	0.0263996		Galphas	604.253	-0.977989	0.208839	-4.68299	2.82722e-06	2.49738e-05
Cerk	968.806	1.35432	0.21841	6.20082	5.61712e-10	2.20133e-08		Socs36E	603.694	0.91684	0.242686	3.77788	0.000158169	0.00228302		CG31098	95.3516	-1.02337	0.365452	-2.80029	0.00510574	0.0154888		Lis-1	1581.15	-0.780156	0.271072	-2.87804	0.00400157	0.0238112		SkpA	534.144	-0.97711	0.216167	-4.52015	6.17952e-06	5.14575e-05
Gbs-70E	1590.88	1.35401	0.218149	6.20679	5.4079e-10	2.12584e-08		Transib-N1_DM:CMC-Transib:DNA	382.407	0.92027	0.261713	3.51633	0.000437555	0.00535816		Nelf-E	55.8394	-1.02197	0.408878	-2.49944	0.012439	0.0337863		RhoGAP93B	2112.22	-0.778625	0.256093	-3.0404	0.00236261	0.0156669		ppk25	195.393	-0.976608	0.298472	-3.27202	0.00106782	0.00497801
xmas-2	161.3	1.35331	0.488798	2.76864	0.005629	0.0381903		SppL	669.083	0.923843	0.332521	2.7783	0.00546437	0.0402586		Rac1	510.333	-1.02163	0.173172	-5.89952	3.64557e-09	3.08792e-08		BtbVII	2114.93	-0.778027	0.264399	-2.94263	0.0032544	0.0200713		Gdi	1950.88	-0.976341	0.169233	-5.7692	7.96471e-09	1.0718e-07
CG13895	629.751	1.35296	0.28214	4.79537	1.62375e-06	3.21116e-05		CG33970	2164.94	0.924347	0.257431	3.59067	0.000329835	0.00420192		Cdc37	463.966	-1.02084	0.178176	-5.7294	1.00784e-08	8.10149e-08		zip	1268.34	-0.777817	0.302615	-2.57032	0.0101604	0.0492412		RpL29	96.1099	-0.975926	0.382127	-2.55393	0.0106514	0.0347752
Gclm	303.537	1.35187	0.456326	2.9625	0.00305155	0.0234446		pico	2684.88	0.924971	0.246488	3.7526	0.000175012	0.002477		CRAT	121.607	-1.02078	0.286615	-3.56149	0.000368757	0.00145887		h	4265.4	-0.776773	0.271576	-2.86024	0.00423314	0.0249575		Vav	1511.89	-0.975648	0.203118	-4.80336	1.56022e-06	1.43505e-05
fra	998.042	1.3513	0.333278	4.05456	5.02293e-05	0.000705799		CG7453	922.515	0.928686	0.231476	4.01202	6.02023e-05	0.000983754		Syb	1032.85	-1.01902	0.144471	-7.05346	1.74517e-12	2.08174e-11		Rip11	1030.47	-0.773122	0.280645	-2.75481	0.00587269	0.0322517		Obp18a	85.2892	-0.975318	0.363222	-2.68518	0.00724902	0.0252817
s-cup	524.56	1.34974	0.288841	4.67296	2.9689e-06	5.55422e-05		Nipped-A	4620.96	0.932835	0.2041	4.57049	4.86581e-06	0.000104497		CG9410	67.6708	-1.01875	0.37952	-2.68431	0.00726796	0.0211271		Marf	2781.16	-0.773105	0.252854	-3.05751	0.00223182	0.0149805		Msr-110	16076.1	-0.974604	0.17347	-5.61829	1.92857e-08	2.46446e-07
ptc	743.983	1.3476	0.335409	4.01778	5.87487e-05	0.000812151		apt	4492.68	0.933003	0.202596	4.60525	4.11979e-06	9.01979e-05		CG15098	785.262	-1.01799	0.177206	-5.74466	9.21068e-09	7.43533e-08		Cul3	1115.36	-0.772924	0.269112	-2.87213	0.00407713	0.0241945		CG7084	7254.74	-0.973608	0.167469	-5.81368	6.11147e-09	8.38107e-08
CG9004	265.545	1.34487	0.383042	3.51102	0.000446399	0.00470076		CG9297	2115.17	0.935873	0.312299	2.99672	0.00272901	0.0231441		Socs16D	1803.96	-1.01665	0.154305	-6.58858	4.44042e-11	4.67118e-10		dl	1242.26	-0.772908	0.269215	-2.87097	0.0040922	0.02426		cdm	292.895	-0.971733	0.253831	-3.82826	0.00012905	0.000793571
olf413	1728.04	1.3402	0.254291	5.27035	1.36166e-07	3.41481e-06		S	5879.06	0.93614	0.266311	3.51521	0.0004394	0.00537093		Ect4	30243.7	-1.01645	0.125355	-8.10851	5.12433e-16	8.44156e-15		Tpi	957.631	-0.772773	0.289945	-2.66524	0.00769333	0.0399273		Glycogenin	4500.03	-0.971597	0.202084	-4.80788	1.52536e-06	1.4079e-05
RpL37A	305.194	1.34016	0.31106	4.30837	1.64462e-05	0.000260839		sens-2	1171.21	0.941114	0.22983	4.09482	4.22488e-05	0.000716557		GlyP	1086.96	-1.01641	0.144706	-7.02395	2.15685e-12	2.54815e-11		mub	4605.78	-0.771649	0.242866	-3.17727	0.00148671	0.01086		Tep2	284.227	-0.971219	0.239705	-4.05173	5.08398e-05	0.000345305
rec	93.0998	1.33962	0.474724	2.8219	0.004774	0.0337259		hubl	279.949	0.941386	0.282877	3.3279	0.000875045	0.0093313		Ocrl	834.02	-1.01483	0.164062	-6.18562	6.18585e-10	5.7995e-09		CG9775	1573.61	-0.770546	0.260356	-2.95959	0.00308048	0.0192542		mRpL28	113.448	-0.97103	0.299044	-3.24711	0.00116582	0.00537673
Wnt5	166.861	1.33918	0.367886	3.64021	0.000272416	0.00308393		spaw	279.949	0.941386	0.282877	3.3279	0.000875045	0.0093313		IscU	1698.65	-1.0147	0.118301	-8.57725	9.71655e-18	1.82322e-16		Cpr	876.036	-0.770016	0.272075	-2.83017	0.00465237	0.026869		ATPsynC	2568.69	-0.970454	0.190627	-5.09085	3.56454e-07	3.64978e-06
RhoGAP93B	787.921	1.33284	0.274017	4.86409	1.14986e-06	2.35015e-05		dally	1184.73	0.942894	0.221784	4.25141	2.12427e-05	0.000385296		CG11808	110.349	-1.01464	0.307621	-3.29834	0.000972571	0.00351272		ninaE	5250.22	-0.769865	0.29955	-2.57007	0.0101679	0.0492575		His2Av	378.005	-0.970101	0.2482	-3.90855	9.2852e-05	0.000589174
mei-217	109.576	1.33161	0.430423	3.09371	0.00197668	0.0163744		Src42A	1804.81	0.946372	0.211754	4.4692	7.85135e-06	0.000159476		EloB	875.09	-1.01459	0.153698	-6.6012	4.07837e-11	4.30048e-10		P5CDh1	1894.01	-0.769807	0.238871	-3.22269	0.00126991	0.00957149		CG43675	7901.99	-0.969181	0.240154	-4.03566	5.44488e-05	0.000366354
CG5079	170.976	1.33043	0.447217	2.9749	0.00293081	0.0226939		CG5151	4740.24	0.946549	0.234223	4.04123	5.31707e-05	0.000879307		CG9769	247.077	-1.01403	0.224984	-4.50713	6.57101e-06	3.56141e-05		Eno	4200.23	-0.768209	0.227011	-3.38401	0.000714359	0.00591968		CG10361	318.819	-0.968648	0.231501	-4.18421	2.86166e-05	0.000206027
Cdk7	251.416	1.33031	0.443259	3.0012	0.00268919	0.0212478		CG14933	515.205	0.947462	0.250904	3.7762	0.00015924	0.0022958		CG3091	264.992	-1.01376	0.21998	-4.60842	4.05736e-06	2.27375e-05		osa	4365.34	-0.767377	0.227598	-3.37163	0.000747258	0.00615431		Flo1	669.85	-0.96589	0.19779	-4.88342	1.04262e-06	9.89229e-06
CR44060	1010.83	1.32947	0.258158	5.14981	2.60749e-07	6.18795e-06		CG30069	46416.4	0.948239	0.206487	4.59225	4.38493e-06	9.48279e-05		spict	217.013	-1.01368	0.243018	-4.17122	3.02977e-05	0.000146765		Rac2	2444.41	-0.766771	0.262712	-2.91868	0.00351517	0.0213227		CG16799	132.88	-0.965888	0.339262	-2.84702	0.00441301	0.0165706
foi	5349.24	1.32657	0.229943	5.76913	7.96839e-09	2.62506e-07		CG18809	673.862	0.951292	0.270173	3.52105	0.00042984	0.00526969		Caper	1137.91	-1.01322	0.144828	-6.99605	2.63282e-12	3.08278e-11		Atg101	2389.94	-0.766604	0.252588	-3.035	0.00240535	0.0158893		CG17698	1422.96	-0.965848	0.180159	-5.36108	8.27248e-08	9.50931e-07
CG30069	26033.8	1.32589	0.210254	6.30612	2.86118e-10	1.17897e-08		Pino	4244.7	0.953429	0.180749	5.27487	1.32849e-07	4.10836e-06		CG31874	106.084	-1.01257	0.344697	-2.93755	0.00330812	0.0105936		Lamp1	1353.04	-0.765134	0.260901	-2.93266	0.0033607	0.0206007		dmpd	490.585	-0.965678	0.224476	-4.30193	1.69316e-05	0.000128272
ppan	83.4823	1.32582	0.497736	2.66371	0.00772845	0.0488846		CG5888	558.317	0.953586	0.297705	3.20313	0.00135943	0.01341		Gtp-bp	167.735	-1.01132	0.273694	-3.69508	0.000219813	0.000909479		Nelf-A	2387.66	-0.763946	0.27638	-2.76411	0.00570776	0.0315179		RN-tre	1135.56	-0.9656	0.18519	-5.21411	1.84698e-07	1.98712e-06
drpr	2243.08	1.32106	0.251978	5.24277	1.58186e-07	3.91342e-06		Haspin	764.411	0.955599	0.26358	3.62546	0.000288449	0.00377579		Droj2	4288.28	-1.01038	0.114606	-8.81609	1.18529e-18	2.37059e-17		Amun	2449.46	-0.762798	0.247708	-3.07943	0.00207396	0.0141249		alphaCOP	310.556	-0.965162	0.24581	-3.92646	8.62057e-05	0.000551069
N	15616	1.31986	0.255273	5.17037	2.3363e-07	5.60667e-06		Frl	3858.05	0.956906	0.204272	4.68446	2.80693e-06	6.42995e-05		Sod2	132.005	-1.01011	0.300695	-3.35924	0.000781568	0.00288287		FoxK	3751.12	-0.762454	0.256652	-2.97077	0.00297052	0.0187121		CG42748	3022.28	-0.964923	0.185127	-5.21223	1.86584e-07	2.00574e-06
CG33288	110.287	1.31942	0.46881	2.8144	0.00488686	0.0342343		CG14183	308.451	0.958023	0.347544	2.75655	0.00584141	0.0425049		CG6364	441.901	-1.01001	0.194558	-5.1913	2.08833e-07	1.41553e-06		Npc1a	1157.67	-0.762271	0.276055	-2.7613	0.00575711	0.0317759		CG11070	221.86	-0.96396	0.320769	-3.00516	0.00265445	0.010812
CG15431	385.526	1.31271	0.269192	4.87648	1.07994e-06	2.21785e-05		neur	735.642	0.965388	0.297111	3.24925	0.0011571	0.0117515		CG7668	720.099	-1.00974	0.158231	-6.38139	1.75491e-10	1.73313e-09		Glut4EF	40272.6	-0.762224	0.270086	-2.82215	0.00477028	0.0273889		CR44307	422.783	-0.962499	0.268438	-3.58555	0.000336371	0.0018432
CG33158	203.74	1.31107	0.353391	3.70998	0.000207277	0.00243247		vn	851.951	0.967002	0.21753	4.44537	8.77416e-06	0.000176482		ND-19	91.4678	-1.00882	0.360391	-2.79924	0.00512225	0.0155248		MTA1-like	1470.28	-0.760224	0.279196	-2.7229	0.00647112	0.0348414		Pif1B	4220.65	-0.962205	0.172245	-5.58627	2.31998e-08	2.92133e-07
coro	571.604	1.31008	0.319824	4.09626	4.19881e-05	0.000600534		CG43867	3037.03	0.970513	0.219621	4.41904	9.91411e-06	0.000195283		Fur2	666.377	-1.00803	0.164875	-6.11394	9.72014e-10	8.91454e-09		hdc	15346.9	-0.758173	0.250558	-3.02593	0.00247868	0.0162935		kkv	324.722	-0.96203	0.308714	-3.11625	0.00183164	0.00789298
Drat	1096.78	1.30268	0.281136	4.63364	3.59295e-06	6.57766e-05		CG17715	325.327	0.971276	0.286802	3.38658	0.000707709	0.00789393		CG8206	421.408	-1.00776	0.209812	-4.80315	1.56189e-06	9.38679e-06		Rab5	2377.44	-0.758058	0.254541	-2.97813	0.00290008	0.0183899		Prx3	109.243	-0.960684	0.357773	-2.68518	0.00724903	0.0252817
lds	144.305	1.3019	0.458282	2.84083	0.0044997	0.0322199		vari	2553.15	0.972334	0.213561	4.55295	5.28985e-06	0.000112047		Pp1alpha-96A	1628.48	-1.00768	0.191267	-5.26845	1.37583e-07	9.54368e-07		corn	5511.86	-0.757945	0.270535	-2.80165	0.00508421	0.0287313		Mlc-c	2195.66	-0.960245	0.234919	-4.08755	4.35946e-05	0.000301157
CG5830	5688.12	1.3011	0.208709	6.23404	4.54556e-10	1.81468e-08		Wsck	225.567	0.973351	0.34291	2.8385	0.00453255	0.0347262		Pkc98E	6951.64	-1.00738	0.123224	-8.17521	2.95354e-16	4.96344e-15		CG30015	9084.12	-0.757319	0.213918	-3.54023	0.000399779	0.00360727		Dpck	83.1671	-0.960124	0.39728	-2.41674	0.01566	0.0475612
ush	525.663	1.30076	0.316204	4.11367	3.8942e-05	0.000561984		CG2865	2206.01	0.980505	0.243894	4.0202	5.81478e-05	0.00095144		bor	233.292	-1.00657	0.239333	-4.2057	2.60271e-05	0.000127886		ttk	5848.61	-0.755929	0.225416	-3.35349	0.000797983	0.00647933		CG8230	218.925	-0.959343	0.298731	-3.21139	0.00132093	0.00597701
CG46315	21281.7	1.30009	0.237202	5.48095	4.23047e-08	1.15103e-06		CG3409	920.627	0.983794	0.285515	3.44569	0.000569612	0.0066285		zfh1	9343.13	-1.00642	0.140685	-7.15373	8.44497e-13	1.0389e-11		sbr	2282.46	-0.755538	0.244906	-3.08501	0.00203545	0.0139412		Tcp-1eta	342.315	-0.959167	0.223601	-4.28964	1.78964e-05	0.000134821
mus308	222.542	1.29674	0.351326	3.691	0.000223373	0.00258818		CG45092	920.627	0.983794	0.285515	3.44569	0.000569612	0.0066285		CG42342	13121	-1.0062	0.110331	-9.11986	7.52211e-20	1.66108e-18		Argk	6069.51	-0.752372	0.24897	-3.02194	0.0025116	0.016474		CG7379	119.686	-0.95838	0.297047	-3.22636	0.00125374	0.00571297
l(1)1Bi	186.222	1.29648	0.389291	3.33036	0.00086734	0.00819687		CG3160	197.425	0.988534	0.305	3.24109	0.00119073	0.0120338		AANATL2	182.171	-1.00614	0.256367	-3.92459	8.68761e-05	0.000389093		CG9467	3607.17	-0.750723	0.253351	-2.96317	0.00304488	0.019081		Sherpa	1348.17	-0.957724	0.185812	-5.15426	2.54638e-07	2.66854e-06
CG6424	21672.5	1.29601	0.236973	5.46903	4.52507e-08	1.22339e-06		CG10494	204.897	0.993887	0.304689	3.26197	0.00110641	0.0113016		Ufd1-like	170.562	-1.00594	0.239898	-4.1932	2.7505e-05	0.000134554		larp	12335.8	-0.750709	0.26818	-2.79927	0.00512175	0.028849		PMP34	123.387	-0.957305	0.352217	-2.71794	0.00656899	0.0232613
Copia2_LTR_DM:Copia:LTR	137.572	1.29548	0.486892	2.66071	0.00779759	0.0492004		ade2	229.282	0.994344	0.333618	2.98048	0.00287794	0.0241193		CR43468	202.747	-1.00594	0.26723	-3.76431	0.000167007	0.000709222		capu	2825.85	-0.75002	0.23091	-3.24811	0.00116174	0.00887243		Adh	8271.78	-0.956787	0.165008	-5.79843	6.69406e-09	9.14124e-08
CNMaR	487.671	1.28951	0.263225	4.89887	9.63917e-07	2.00529e-05		CG32066	1791.06	0.995386	0.197959	5.02824	4.94995e-07	1.33401e-05		NUCB1	3180.05	-1.00573	0.125472	-8.01554	1.09657e-15	1.75242e-14		CG31342	968.754	-0.749419	0.265437	-2.82334	0.00475259	0.0273302		ena	1988.63	-0.95654	0.249562	-3.83287	0.000126656	0.000779588
TwdlZ	177.28	1.28847	0.412468	3.12381	0.00178528	0.0150416		OSVALDO_I-int:Gypsy:LTR	239.911	0.995498	0.3086	3.22585	0.00125599	0.0126007		Obp44a	9287.68	-1.00488	0.120586	-8.33334	7.85939e-17	1.38342e-15		Gdi	2066.4	-0.748986	0.250155	-2.99408	0.0027527	0.0177472		CR45018	1483.64	-0.956267	0.258373	-3.7011	0.000214664	0.00124542
CG32281	111.488	1.28643	0.454315	2.83158	0.00463184	0.0330079		Stat92E	5502.47	0.996193	0.202651	4.91581	8.84143e-07	2.25659e-05		RpL38	333.639	-1.00444	0.183136	-5.48467	4.14251e-08	3.09357e-07		CG17360	732.297	-0.747845	0.287332	-2.60272	0.00924877	0.0460209		CG6543	178.186	-0.956243	0.388714	-2.46002	0.0138931	0.0431681
CG4768	721.165	1.28643	0.274598	4.68476	2.80283e-06	5.27434e-05		PGRP-LC	211.943	0.997451	0.32459	3.07296	0.00211949	0.01904		tapas	977.991	-1.00291	0.173827	-5.7696	7.94591e-09	6.48487e-08		axo	1860.08	-0.743895	0.282883	-2.62969	0.00854621	0.0433835		RFeSP	226.989	-0.955939	0.301234	-3.17341	0.00150661	0.00669074
Rok	3605.31	1.28296	0.21527	5.95976	2.52609e-09	9.04242e-08		CR46064	174.863	0.997504	0.326412	3.05597	0.00224335	0.0199498		CG33947	87.1225	-1.00039	0.351004	-2.85009	0.00437066	0.0135669		AGO1	10864.7	-0.742991	0.260743	-2.84951	0.00437869	0.0256688		CG10602	331.436	-0.95584	0.235136	-4.06506	4.80206e-05	0.000328399
MESR4	3149.84	1.28029	0.20061	6.38197	1.74822e-10	7.41837e-09		CR44029	1683.46	0.997971	0.284939	3.5024	0.000461081	0.00559722		mRpL20	109.572	-1.00032	0.285965	-3.49805	0.000468665	0.00180912		Paip2	2473.74	-0.741889	0.286997	-2.585	0.00973784	0.0476712		Sec31	903.634	-0.955489	0.184547	-5.17747	2.24912e-07	2.38798e-06
Rbcn-3B	2952.63	1.28023	0.199635	6.41288	1.428e-10	6.20334e-09		DMRT1A:R1:LINE	1183.02	1.00097	0.271038	3.69311	0.000221527	0.00303719		Msp300	118170	-0.999507	0.113379	-8.81559	1.19054e-18	2.37752e-17		Gapdh2	1101.5	-0.740933	0.280919	-2.63753	0.00835119	0.0425555		CG14945	537.797	-0.955261	0.232022	-4.11712	3.83643e-05	0.000269342
CG46280	508.85	1.27811	0.273533	4.67258	2.97434e-06	5.55629e-05		Fpps	154.959	1.00341	0.358379	2.79985	0.0051126	0.0382595		CG6665	114.671	-0.998975	0.297298	-3.36019	0.000778901	0.00287462		CdGAPr	8387.27	-0.738328	0.248527	-2.97082	0.00297008	0.0187121		CG12428	136.702	-0.954176	0.311124	-3.06687	0.00216315	0.00910038
drongo	3057.09	1.27749	0.209046	6.11104	9.89816e-10	3.77515e-08		row	609.143	1.01012	0.346939	2.91153	0.00359664	0.0287964		AsnRS	313.435	-0.998685	0.204954	-4.87273	1.10069e-06	6.78282e-06		Lk6	24083.8	-0.73672	0.246106	-2.99351	0.0027579	0.0177522		Pp1alpha-96A	1512.3	-0.953424	0.26574	-3.58781	0.000333471	0.00182886
TABOR_I-int:Gypsy:LTR	2069.39	1.27542	0.221356	5.76184	8.31999e-09	2.71991e-07		hfw	1243.35	1.01127	0.207536	4.87274	1.1006e-06	2.75038e-05		Dpit47	88.3017	-0.998095	0.3145	-3.17359	0.00150566	0.00518709		Sema1a	5013.57	-0.736125	0.248212	-2.96572	0.0030198	0.0189534		RpL7-like	92.9681	-0.952997	0.338186	-2.81797	0.00483289	0.0179594
TABOR_LTR:Gypsy:LTR	674.98	1.27425	0.2954	4.31364	1.60588e-05	0.000255645		CG12104	196.318	1.0144	0.319815	3.17182	0.00151485	0.0146053		CG15642	64.8538	-0.996591	0.365659	-2.72546	0.00642116	0.0189375		Ace	8328.7	-0.735957	0.258536	-2.84663	0.00441849	0.0258519		Pif1A	4322.25	-0.952768	0.170018	-5.60392	2.09563e-08	2.66477e-07
CG4004	489.088	1.26864	0.349258	3.63237	0.000280826	0.00316795		Ubc2	445.435	1.01522	0.352444	2.88052	0.0039702	0.0312238		spz	1206.08	-0.996264	0.155683	-6.3993	1.56087e-10	1.55389e-09		rdgA	6541.66	-0.733903	0.271345	-2.70468	0.00683698	0.0364056		Bmcp	129.057	-0.952242	0.281284	-3.38534	0.000710901	0.00349957
sina	698.316	1.26854	0.242837	5.22384	1.75254e-07	4.29422e-06		slim	2391.99	1.0153	0.194268	5.22627	1.72965e-07	5.23124e-06		axo	13266.7	-0.995899	0.102836	-9.68434	3.5148e-22	8.91038e-21		brk	7148.48	-0.727326	0.282428	-2.57527	0.0100163	0.0487381		cactin	134.819	-0.951806	0.293344	-3.24468	0.00117583	0.00541905
svr	2513.49	1.26725	0.190627	6.64778	2.97539e-11	1.4498e-09		CG14464	687.793	1.01532	0.344898	2.94383	0.00324183	0.0265046		AdoR	1839.14	-0.993164	0.122414	-8.11318	4.93109e-16	8.15983e-15		CG7029	33065.2	-0.723832	0.244955	-2.95496	0.0031271	0.019455		CG5062	85.3436	-0.951775	0.372708	-2.55367	0.0106594	0.0347924
flw	2639.28	1.26658	0.22974	5.51312	3.52537e-08	9.75759e-07		scaRNA:MeU5-C46	315.066	1.01538	0.35516	2.85895	0.0042505	0.0329441		RpL17	675.301	-0.992639	0.171722	-5.7805	7.44801e-09	6.10088e-08		CG15611	868.586	-0.723486	0.278207	-2.60053	0.00930797	0.0462033		pigs	7693.59	-0.95125	0.206857	-4.5986	4.2534e-06	3.63549e-05
LpR2	2062.05	1.26193	0.227112	5.55644	2.75327e-08	7.94666e-07		Myd88	5630.87	1.01557	0.222676	4.56077	5.09671e-06	0.000108701		140up	72.0181	-0.991948	0.352898	-2.81086	0.00494093	0.0150778		CG16953	2152.82	-0.722074	0.268609	-2.6882	0.00718381	0.0378199		Nep4	959.187	-0.949853	0.223012	-4.25919	2.05168e-05	0.00015266
MRP	6728.84	1.26084	0.202313	6.23213	4.60123e-10	1.8312e-08		CG5830	9172.36	1.01872	0.217149	4.69135	2.71411e-06	6.22885e-05		SrpRbeta	98.4489	-0.990677	0.301339	-3.28759	0.0010105	0.00363693		RhoGAP18B	3984.95	-0.721566	0.241123	-2.99252	0.00276686	0.017772		RpL13	384.716	-0.946987	0.293755	-3.22373	0.00126531	0.00575553
Ugt35b	138.038	1.26061	0.383898	3.2837	0.00102453	0.00947283		CG3036	1152.31	1.01873	0.237388	4.29142	1.77536e-05	0.000328761		CG5482	754.21	-0.99002	0.151688	-6.52669	6.72375e-11	6.94736e-10		Galphao	15807.5	-0.72016	0.260204	-2.76768	0.00564575	0.0312326		Taf8	55.7399	-0.946369	0.386125	-2.45094	0.0142484	0.0440814
Cp1	2322.64	1.26024	0.220633	5.71193	1.11703e-08	3.55204e-07		CG13917	5862.21	1.0218	0.178882	5.71212	1.11581e-08	4.14976e-07		Gdi	3197.81	-0.989539	0.12788	-7.73805	1.00954e-14	1.47726e-13		CG42258	6559.07	-0.719426	0.259029	-2.77739	0.00547967	0.0305657		CG12299	123.029	-0.944924	0.284392	-3.32261	0.000891793	0.00426819
CG10947	194.432	1.25765	0.472623	2.661	0.00779086	0.0491912		MESK2	6589.83	1.02463	0.220554	4.64573	3.38868e-06	7.58011e-05		Pmm2	93.1625	-0.988894	0.31806	-3.10914	0.00187634	0.00633347		emc	11768.9	-0.716007	0.245888	-2.91193	0.00359207	0.0217323		stac	771.336	-0.944517	0.194072	-4.86684	1.13396e-06	1.07039e-05
e(r)	155.588	1.25344	0.419224	2.9899	0.00279072	0.0218467		Mariner2_DM:TcMar-Tc1:DNA	992.731	1.02729	0.216235	4.75081	2.02607e-06	4.80124e-05		Uch	182.512	-0.988397	0.253028	-3.90627	9.37303e-05	0.000417134		UQCR-C1	784.32	-0.715176	0.27319	-2.61787	0.00884803	0.0446168		Cyp12b2	344.203	-0.94435	0.206825	-4.56594	4.97255e-06	4.20294e-05
CG11275	112.899	1.25292	0.460315	2.72188	0.0064911	0.0425273		CG12992	413.305	1.02757	0.287209	3.57778	0.000346523	0.00437844		CG6179	107.974	-0.988237	0.348927	-2.83221	0.00462268	0.0142269		noc	2388.57	-0.713668	0.252117	-2.83071	0.00464451	0.0268621		CG31751	2313.04	-0.94397	0.198847	-4.74721	2.06244e-06	1.85347e-05
bcn92	215.815	1.251	0.4361	2.86862	0.00412266	0.029984		CG43343	385.511	1.02864	0.307085	3.3497	0.000808988	0.0088169		CR42195	225.398	-0.988122	0.246172	-4.01396	5.97095e-05	0.000275836		CG31224	2271.13	-0.713535	0.246623	-2.89322	0.00381319	0.022864		CG9149	65.2795	-0.943926	0.379408	-2.48789	0.0128504	0.040345
rols	900.299	1.24872	0.270784	4.61149	3.99785e-06	7.22602e-05		hep	3208.24	1.03853	0.216184	4.80393	1.55583e-06	3.76627e-05		CG12290	1101.28	-0.988101	0.167826	-5.88766	3.91708e-09	3.3038e-08		wge	2273.89	-0.712659	0.239913	-2.97048	0.0029733	0.0187199		CG12926	613.469	-0.943585	0.212222	-4.44621	8.73973e-06	7.0375e-05
CG5174	797.756	1.24325	0.289987	4.28727	1.80882e-05	0.000283772		pk	425.219	1.03875	0.260633	3.98548	6.73425e-05	0.00108608		Cchl	265.741	-0.987279	0.252066	-3.91674	8.97542e-05	0.00040064		pnut	910.637	-0.711493	0.271346	-2.62209	0.00873927	0.044216		bnb	126537	-0.943501	0.256626	-3.67656	0.000236405	0.00135754
sano	403.232	1.24081	0.370343	3.35043	0.00080687	0.00772798		robo2	192.006	1.03931	0.380201	2.73358	0.00626494	0.044848		CycC	90.6521	-0.986998	0.320324	-3.08125	0.00206131	0.00690289		CG3940	2265.52	-0.707095	0.238463	-2.96522	0.00302462	0.0189738		CG12155	437.72	-0.94306	0.229119	-4.11603	3.85456e-05	0.000270321
CG3008	210.573	1.23822	0.366368	3.37972	0.000725605	0.00709277		vri	7090.14	1.04251	0.221114	4.71483	2.41916e-06	5.66761e-05		CG14231	95.8765	-0.986865	0.335908	-2.9379	0.00330445	0.0105895		CG30122	1593.79	-0.705832	0.244316	-2.88901	0.00386452	0.0231373		shf	375.853	-0.942914	0.239346	-3.93955	8.16343e-05	0.000523918
MESK2	3661.08	1.23819	0.191637	6.4611	1.03942e-10	4.64119e-09		CR45124	146.252	1.049	0.372446	2.81651	0.00485483	0.0366631		RpL30	309.051	-0.98659	0.208034	-4.74245	2.11149e-06	1.24381e-05		mahe	8472.55	-0.704076	0.271579	-2.59252	0.00952751	0.0469352		sprt	731.039	-0.942048	0.273243	-3.44766	0.000565468	0.0028722
sfl	2134.54	1.23808	0.265078	4.67064	3.00263e-06	5.59284e-05		Cdk7	204.65	1.0493	0.38757	2.70738	0.00678163	0.0476611		Gadd45	615.399	-0.986138	0.243221	-4.05449	5.02448e-05	0.000235203		DCP2	7461.72	-0.701987	0.246995	-2.8421	0.00448168	0.0261205		CG4302	197.562	-0.941916	0.281363	-3.34769	0.000814886	0.00393764
Cpsf160	154.39	1.23001	0.371289	3.31281	0.000923621	0.00867121		yata	1870.07	1.05122	0.181116	5.80414	6.46977e-09	2.49318e-07		CR46082	1204.16	-0.985756	0.130344	-7.56274	3.94678e-14	5.47549e-13		east	6209.32	-0.700615	0.227221	-3.08341	0.00204645	0.013977		gro	1775.08	-0.941788	0.244573	-3.85074	0.00011776	0.000730748
CG4022	659.104	1.22944	0.294964	4.1681	3.07151e-05	0.000457691		CG32104	234.089	1.05405	0.340412	3.09639	0.00195889	0.0179095		alphaTub84B	2808.11	-0.98564	0.137385	-7.1743	7.26776e-13	9.02391e-12		Cul1	1813	-0.700223	0.259628	-2.69702	0.0069963	0.0370487		alphagamma-element:CR32865	230.176	-0.940697	0.282364	-3.33151	0.000863762	0.00414478
Alh	2927.95	1.22686	0.248951	4.92812	8.30225e-07	1.76148e-05		Tim17b1	384.592	1.05422	0.352212	2.99313	0.00276129	0.0232996		CG8108	3579.06	-0.98517	0.131189	-7.50952	5.93423e-14	8.10648e-13		htl	4834.95	-0.697743	0.251255	-2.77703	0.00548577	0.0305856		Trl	747.42	-0.940234	0.189586	-4.95941	7.07073e-07	6.91669e-06
Jupiter	926.094	1.222	0.246847	4.95046	7.40377e-07	1.59193e-05		CG10481	1248.51	1.05693	0.200752	5.26484	1.40314e-07	4.29625e-06		dare	83.379	-0.985032	0.364454	-2.70276	0.00687656	0.0200986		oys	3739.73	-0.696825	0.245445	-2.83903	0.00452507	0.0263479		Rac1	379.421	-0.939528	0.234108	-4.01323	5.98931e-05	0.00039822
Sap130	439.572	1.22142	0.311756	3.91788	8.93325e-05	0.00118755		Shroom	647.867	1.06123	0.250424	4.23774	2.25777e-05	0.000405938		Prp18	86.086	-0.982683	0.339174	-2.89728	0.00376409	0.0118997		pre-rRNA:CR45845	5150.87	-0.696485	0.271042	-2.56965	0.01018	0.0492965		CR45798	526.769	-0.939025	0.194839	-4.81949	1.43925e-06	1.33518e-05
Pax	3753.24	1.21963	0.229182	5.32169	1.02805e-07	2.61918e-06		Gem3	303.012	1.06244	0.323072	3.28854	0.0010071	0.01046		JhI-26	738.924	-0.982252	0.163976	-5.99022	2.09554e-09	1.84308e-08		CG9328	3251.43	-0.696264	0.251099	-2.77286	0.00555653	0.0308619		CG10527	425.292	-0.938243	0.241989	-3.87721	0.000105662	0.000662023
CG13887	422.111	1.21608	0.27599	4.40626	1.05172e-05	0.00017346		CG5522	3793.38	1.06428	0.225889	4.71152	2.45878e-06	5.74954e-05		CG4848	256.551	-0.981979	0.249509	-3.93565	8.29705e-05	0.000372725		Uba1	1142.36	-0.694867	0.25688	-2.70503	0.00682986	0.0363837		CG7766	3098.34	-0.938243	0.185787	-5.05011	4.41558e-07	4.46111e-06
CG5151	5783.54	1.21588	0.242251	5.0191	5.19152e-07	1.15905e-05		Cct1	1795.84	1.07115	0.211474	5.06517	4.08046e-07	1.11919e-05		Ras85D	1716.16	-0.980672	0.150472	-6.51729	7.15882e-11	7.39118e-10		Hrs	896.379	-0.694016	0.266008	-2.609	0.00908065	0.0455021		XRCC1	189.265	-0.937685	0.256328	-3.65815	0.000254043	0.00144345
Hsp70Aa	206.139	1.21239	0.436522	2.7774	0.00547965	0.0373321		G9a	2059.77	1.07253	0.241778	4.43603	9.16319e-06	0.000182455		Rpn5	838.666	-0.979654	0.190025	-5.15541	2.53077e-07	1.6982e-06		Gp150	1516	-0.693485	0.242135	-2.86404	0.00418278	0.0247363		chrb	11599	-0.937122	0.217321	-4.31215	1.61678e-05	0.000123425
TAF1B	168.097	1.2113	0.382901	3.16347	0.00155901	0.01349		CG32495	248.115	1.07438	0.344458	3.11906	0.00181429	0.0168616		Ptth	113.678	-0.978838	0.306912	-3.18932	0.0014261	0.00494233		DnaJ-1	6134.33	-0.693354	0.269119	-2.57638	0.00998396	0.04862		CG1648	760.874	-0.93666	0.199798	-4.68803	2.75845e-06	2.44164e-05
CG3160	257.745	1.2101	0.419324	2.88584	0.00390367	0.0286679		Pmp70	323.273	1.07668	0.29958	3.59396	0.000325684	0.00415331		CR45131	1148.55	-0.978619	0.182218	-5.37059	7.84774e-08	5.65511e-07		Hers	6309.57	-0.691889	0.219206	-3.15634	0.00159764	0.0115102		snf	104.28	-0.936066	0.369261	-2.53497	0.0112456	0.0362662
CR43973	102.429	1.20592	0.440312	2.73879	0.00616659	0.0409243		CG16721	725.798	1.08053	0.231706	4.66337	3.11078e-06	7.02196e-05		CG1998	2780.98	-0.978591	0.127247	-7.69046	1.46607e-14	2.10836e-13		Cka	2247.11	-0.688505	0.266047	-2.58791	0.00965603	0.0474245		CG34164	92.2488	-0.935887	0.338319	-2.76628	0.00566997	0.0205793
Ltn1	1187.18	1.20389	0.232638	5.17495	2.2797e-07	5.48111e-06		rap	1790.46	1.08207	0.225701	4.79427	1.63267e-06	3.93686e-05		CG1358	2022.62	-0.977692	0.15163	-6.44789	1.13417e-10	1.14358e-09		l(3)L1231	4563.95	-0.687761	0.241937	-2.84273	0.00447296	0.0260822		CG5009	83.2579	-0.934769	0.342828	-2.72664	0.00639834	0.0227504
CG30349	149.72	1.20283	0.43896	2.74017	0.00614065	0.0408605		CG13185	1537.02	1.08404	0.189565	5.71856	1.0743e-08	4.027e-07		beta-Man	611.473	-0.977192	0.178338	-5.47943	4.26692e-08	3.18114e-07		Kap-alpha3	1348.1	-0.687362	0.260778	-2.63581	0.00839365	0.0427291		Syx13	580.883	-0.934304	0.240157	-3.89039	0.000100083	0.000629817
Nost	748.372	1.19902	0.274851	4.36243	1.28623e-05	0.000209442		Gypsy1-LTR_DM:Gypsy:LTR	581.121	1.08407	0.233917	4.63442	3.57943e-06	7.92086e-05		Surf4	324.398	-0.977006	0.235655	-4.14592	3.38451e-05	0.000163003		CG10077	18748.6	-0.686675	0.249815	-2.74874	0.00598254	0.0327508		porin	1847.82	-0.933348	0.1972	-4.73301	2.21219e-06	1.97843e-05
CG14933	262.313	1.19886	0.358601	3.34317	0.000828269	0.00789165		CR46067	271.822	1.08499	0.341906	3.17337	0.00150678	0.0145617		ThrRS	446.321	-0.975616	0.194324	-5.02056	5.15214e-07	3.31564e-06		R2_DM:R2:LINE	14157.5	-0.683905	0.256739	-2.66382	0.00772598	0.0400645		BuGZ	6274.72	-0.933106	0.203326	-4.58922	4.44904e-06	3.79263e-05
pico	2282.53	1.19885	0.233639	5.13121	2.87889e-07	6.76936e-06		Indy	360.799	1.08918	0.365661	2.97865	0.00289522	0.0242182		CR45208	66.5233	-0.975606	0.380422	-2.56454	0.0103314	0.0287856		CG32982	14572.1	-0.680281	0.238518	-2.85211	0.00434295	0.0254887		Blimp-1	6672.39	-0.932949	0.171879	-5.42793	5.70116e-08	6.71469e-07
Evi5	1903.97	1.19843	0.193502	6.19335	5.88969e-10	2.29412e-08		capt	665.652	1.09096	0.27963	3.90143	9.5626e-05	0.00148232		Mtr3	69.3568	-0.975537	0.372711	-2.61741	0.00886004	0.0252227		unc-13	12923.7	-0.68023	0.231695	-2.93588	0.00332603	0.0204193		mir-281-2	115.377	-0.932648	0.322064	-2.89584	0.00378142	0.0145931
CG9705	441.714	1.19824	0.313491	3.82225	0.000132238	0.00166969		rudhira	32143.4	1.09115	0.260799	4.18389	2.86568e-05	0.000502102		CR43730	719.792	-0.975263	0.160476	-6.07733	1.22201e-09	1.11137e-08		GlyS	1426.5	-0.679235	0.257071	-2.64221	0.00823678	0.0421324		Phm	290.527	-0.931286	0.277402	-3.35717	0.000787435	0.0038268
l(3)neo38	5833.67	1.19481	0.243043	4.91606	8.83026e-07	1.85204e-05		CG12991	889.497	1.09155	0.232202	4.70086	2.59069e-06	5.99007e-05		pins	809.809	-0.974855	0.161084	-6.05183	1.43206e-09	1.29098e-08		NaCP60E	2350.78	-0.678075	0.253964	-2.66997	0.00758584	0.0394542		CG3542	249.767	-0.930152	0.228499	-4.07071	4.68708e-05	0.000321556
ebd1	226.776	1.18951	0.330826	3.59558	0.000323673	0.00359123		CR45209	138.674	1.09234	0.372453	2.93282	0.00335899	0.0272106		Sgt1	374.72	-0.973849	0.180315	-5.40082	6.63371e-08	4.82189e-07		Eip74EF	5108.96	-0.671879	0.257979	-2.6044	0.00920362	0.0458738		ArfGAP3	211.715	-0.929597	0.306269	-3.03523	0.00240355	0.00992792
CG4456	146.373	1.18839	0.379391	3.13237	0.00173401	0.014687		Usp12-46	1497.59	1.0928	0.245674	4.44817	8.66069e-06	0.000174483		CG6125	60.8577	-0.973617	0.408617	-2.38271	0.0171856	0.0446063		ADD1	1349.7	-0.671624	0.25061	-2.67996	0.0073631	0.0385279		Sec24CD	380.73	-0.929503	0.23699	-3.92212	8.77744e-05	0.000560266
DNApol-iota	234.135	1.18802	0.345902	3.43454	0.00059355	0.00602244		Lrch	1050.65	1.09529	0.236239	4.63637	3.54576e-06	7.87452e-05		CG16711	1573.52	-0.973557	0.155785	-6.24937	4.12117e-10	3.9384e-09		Cdep	5469.29	-0.665669	0.24513	-2.71558	0.00661599	0.0354905		CR46250	141.859	-0.92924	0.385105	-2.41295	0.0158239	0.0479237
Prosap	3208.21	1.18432	0.279957	4.23037	2.33307e-05	0.000355932		CG8740	1782.17	1.09655	0.295811	3.70693	0.00020979	0.00289632		CG8435	102.409	-0.973433	0.354763	-2.7439	0.00607141	0.0180334		tai	4121.66	-0.664307	0.254744	-2.60774	0.00911413	0.0455782		Hsc70Cb	3147.86	-0.92919	0.183797	-5.05553	4.29207e-07	4.34652e-06
CG31999	323.456	1.18403	0.334361	3.54118	0.000398344	0.00429189		Trpm	4688.77	1.09753	0.211182	5.19705	2.02477e-07	6.04985e-06		CG8336	83.9667	-0.973281	0.383826	-2.53574	0.0112211	0.030942		Atg8a	2687.97	-0.66222	0.250601	-2.64253	0.00822893	0.0421101		CG5335	95.8807	-0.928927	0.335164	-2.77156	0.00557883	0.0202941
GTWIN_I-int:Gypsy:LTR	1742.45	1.17999	0.266174	4.43314	9.28712e-06	0.000154967		dgrn	125.208	1.09976	0.400359	2.74693	0.00601559	0.0435418		CG15111	1150.44	-0.97308	0.162331	-5.9944	2.0424e-09	1.80108e-08		Vha26	3078.43	-0.661577	0.256979	-2.57444	0.0100402	0.0487957		Cctgamma	336.894	-0.927966	0.220711	-4.20445	2.61722e-05	0.000190145
CG12535	222.639	1.17979	0.427926	2.75699	0.0058336	0.0392841		CG2278	997.573	1.10063	0.251491	4.37644	1.20632e-05	0.000232795		cdm	341.714	-0.970492	0.181726	-5.34043	9.27272e-08	6.63543e-07		Acn	4001.82	-0.656948	0.253714	-2.58933	0.00961635	0.0473029		CG4452	202.28	-0.92789	0.253584	-3.6591	0.000253103	0.00144
CG5549	348.153	1.17905	0.395462	2.98144	0.002869	0.0223096		DIVER_I-int:Pao:LTR	4086.75	1.10374	0.18835	5.86007	4.62679e-09	1.82854e-07		Kaz1-ORFB	146.748	-0.970167	0.264157	-3.6727	0.000240006	0.00098479		Hsc70Cb	3465.72	-0.653734	0.243297	-2.68698	0.00721009	0.0378584		beta'COP	198.613	-0.927583	0.269701	-3.4393	0.000583216	0.00294961
CR44176	140.532	1.17781	0.410682	2.86793	0.00413161	0.0300321		Act79B	252.187	1.1065	0.401138	2.75841	0.00580834	0.0423389		CG3907	838.943	-0.969792	0.174813	-5.5476	2.89622e-08	2.2035e-07		sima	10674.8	-0.650548	0.251403	-2.58767	0.00966284	0.0474386		snmRNA:357	2580.75	-0.927015	0.216223	-4.2873	1.80855e-05	0.000136057
CG8677	6409.97	1.17741	0.23606	4.98776	6.10846e-07	1.34041e-05		slow	1096.51	1.10758	0.262874	4.21336	2.51604e-05	0.000447176		CG3061	1084.16	-0.969558	0.145038	-6.68487	2.31125e-11	2.48618e-10		Vha16-1	9822.96	-0.648708	0.217698	-2.97985	0.00288391	0.018329		CG8321	254.414	-0.926439	0.263519	-3.51564	0.00043869	0.00232268
Hsp22	144.105	1.17725	0.381445	3.08628	0.00202675	0.0166705		Cyp4ac2	302.228	1.1095	0.291983	3.79989	0.000144763	0.00210921		CG3544	93.317	-0.968542	0.354807	-2.72977	0.0063378	0.018733		crp	3337.05	-0.647358	0.251241	-2.57664	0.00997658	0.04862		CG3308	1339.61	-0.926286	0.177059	-5.23152	1.68118e-07	1.82704e-06
CG31368	210.331	1.17723	0.335297	3.511	0.000446417	0.00470076		CR44034	172.045	1.111	0.41305	2.68975	0.00715053	0.049387		CG6182	94.1654	-0.967772	0.336126	-2.87919	0.00398695	0.0125243		BuGZ	5684.65	-0.645563	0.240713	-2.68188	0.00732105	0.0383577		AspRS	423.043	-0.925298	0.238311	-3.88274	0.000103285	0.00064839
CG43343	577.378	1.17637	0.263918	4.45735	8.29807e-06	0.000139921		CG5645	445.092	1.11131	0.238224	4.66499	3.08634e-06	7.02196e-05		cl	310.012	-0.967747	0.225583	-4.28999	1.78683e-05	9.02527e-05		RhoGAPp190	5093.83	-0.644306	0.232146	-2.77543	0.0055128	0.0306939		Irc	5189.47	-0.924841	0.173428	-5.3327	9.67606e-08	1.1015e-06
CG9503	217.839	1.17474	0.33335	3.52404	0.000425022	0.0045238		CG5191	584.324	1.11283	0.238844	4.65922	3.17411e-06	7.15186e-05		CG12065	431.38	-0.966	0.193304	-4.9973	5.81393e-07	3.70229e-06		Doa	3790.07	-0.642823	0.227042	-2.83129	0.00463599	0.0268257		ND-39	173.378	-0.923311	0.336897	-2.74063	0.00613217	0.0219489
RpL10	1994.9	1.17318	0.199444	5.88224	4.0476e-09	1.40189e-07		grsm	146.141	1.11639	0.389214	2.86831	0.0041267	0.0321862		pAbp	28631.5	-0.964898	0.145872	-6.61471	3.72288e-11	3.93806e-10		Vinc	1603.39	-0.639194	0.243845	-2.62131	0.00875924	0.04428		Idh	1004.25	-0.92311	0.181214	-5.09403	3.50525e-07	3.59761e-06
CG15923	376.226	1.17212	0.268118	4.37165	1.2331e-05	0.000201046		mir-284	135.006	1.11725	0.379389	2.94486	0.00323097	0.0264649		YT521-B	2412.58	-0.964787	0.135525	-7.11886	1.08821e-12	1.32893e-11		CG14478	4362.43	-0.635779	0.247327	-2.5706	0.0101522	0.0492213		spict	130.844	-0.922814	0.304058	-3.035	0.00240539	0.00993183
CG1344	1185.77	1.16923	0.263293	4.4408	8.96231e-06	0.000149937		CG33217	195.442	1.12473	0.331311	3.39478	0.000686837	0.00771678		LOOPER1_DM:PiggyBac:DNA	271.126	-0.962815	0.270113	-3.56449	0.000364559	0.00144397		CG14995	3169.44	-0.630419	0.241656	-2.60875	0.00908746	0.0455021		CG8818	93.0041	-0.922595	0.370127	-2.49264	0.0126796	0.0399154
CG18766	400.072	1.16847	0.344415	3.39263	0.000692246	0.00686089		CG42700	515.906	1.12585	0.22832	4.93101	8.18056e-07	2.09945e-05		Ykt6	1252.75	-0.962252	0.157211	-6.12079	9.31147e-10	8.56168e-09		CG34383	18120.9	-0.62809	0.242058	-2.59479	0.00946482	0.0467323		COX4	327.926	-0.921533	0.219682	-4.19485	2.73055e-05	0.000197637
CG8771	273.662	1.16342	0.334286	3.48031	0.000500829	0.00518846		Pat1	485.065	1.12897	0.26814	4.21039	2.54932e-05	0.000452441		CG15877	127.049	-0.96213	0.344329	-2.79422	0.00520256	0.0157432		stx	4856.11	-0.623261	0.241539	-2.58037	0.00986941	0.0481982		mts	3094.94	-0.921327	0.208337	-4.4223	9.76568e-06	7.77646e-05
CG10657	162.886	1.16263	0.37189	3.12627	0.00177038	0.0149357		CR33218	237.84	1.13822	0.312137	3.64654	0.000265796	0.00352779		Khc	1788.93	-0.96114	0.147582	-6.51259	7.3867e-11	7.5971e-10		Cp190	2194.3	-0.621214	0.230054	-2.70029	0.00692787	0.0368233		Ced-12	504.82	-0.920813	0.218907	-4.20642	2.59452e-05	0.000189027
CG34383	3020.17	1.16118	0.219769	5.28364	1.26642e-07	3.19472e-06		CG10237	345.832	1.13849	0.331117	3.43834	0.000585298	0.00677005		ND-B22	396.864	-0.960689	0.173811	-5.52721	3.25368e-08	2.45034e-07		bchs	2175.75	-0.611203	0.236663	-2.58259	0.00980631	0.0479094		CG17931	131.106	-0.920754	0.305793	-3.01104	0.00260355	0.0106548
unc-45	151.654	1.15927	0.394407	2.93928	0.00328975	0.0249752		BCL7-like	347.903	1.14233	0.300453	3.80201	0.000143525	0.00209611		CG11807	679.151	-0.959652	0.18707	-5.12991	2.89875e-07	1.9325e-06		Unc-115a	3369.37	-0.609364	0.228116	-2.67129	0.00755609	0.0393164		CG31869	1512.48	-0.919496	0.18287	-5.02813	4.9529e-07	4.97676e-06
Tis11	5063.62	1.15913	0.206897	5.60245	2.11348e-08	6.24061e-07		CG6454	1189.91	1.14252	0.271634	4.20611	2.59809e-05	0.000459071		CG10973	178.636	-0.958234	0.267014	-3.58871	0.000332323	0.00132572		Sin3A	4701.21	-0.598777	0.233432	-2.5651	0.0103145	0.0497882		Zasp66	119.874	-0.917332	0.360719	-2.54306	0.0109885	0.0356448
Hsc70-3	5975.28	1.15839	0.296159	3.91138	9.1769e-05	0.00121867		PRAS40	379.09	1.14287	0.239818	4.76559	1.88306e-06	4.50776e-05		CG3168	11486.4	-0.958132	0.160175	-5.98176	2.20736e-09	1.93126e-08		Mnn1	2383.17	-0.595402	0.229958	-2.58918	0.00962061	0.0473029		Rpt1	348.828	-0.917331	0.286039	-3.20702	0.00134118	0.00605657
wapl	1973.05	1.15801	0.207863	5.57105	2.53212e-08	7.3748e-07		CG16758	441.731	1.14528	0.249189	4.59603	4.30607e-06	9.36135e-05		Inx2	4239.11	-0.958104	0.123066	-7.78527	6.95654e-15	1.02809e-13		Sec16	4201.06	0.573168	0.222754	2.5731	0.0100791	0.0489453		CG5290	158.405	-0.917181	0.318547	-2.87927	0.00398603	0.0153096
brk	824.495	1.15583	0.245066	4.7164	2.40053e-06	4.5778e-05		Act57B	301.533	1.14582	0.304821	3.75899	0.000170601	0.00243688		5-HT7	3153.9	-0.957214	0.129972	-7.36475	1.77486e-13	2.32244e-12		mbc	41271.3	0.645574	0.232771	2.77343	0.00554686	0.0308381		Ref1	677.246	-0.917042	0.220908	-4.15125	3.30668e-05	0.000235344
ncm	1329.26	1.15557	0.253432	4.55968	5.12307e-06	9.05547e-05		Tie	216.219	1.14766	0.41083	2.79351	0.00521393	0.0389471		IntS6	1810.13	-0.956043	0.138368	-6.9094	4.86698e-12	5.56702e-11		tud	5906.21	0.646421	0.218826	2.95404	0.00313642	0.0194929		CG30203	145.462	-0.915923	0.278643	-3.28709	0.0010123	0.00475865
CG11180	415.943	1.15486	0.342561	3.37126	0.000748265	0.00724874		CG11635	707.45	1.14768	0.234219	4.90003	9.58202e-07	2.42392e-05		l(3)03670	115.771	-0.953976	0.367714	-2.59434	0.00947714	0.0266998		Pde11	4448.36	0.651014	0.236595	2.75159	0.00593063	0.0325356		CG10616	119.395	-0.91497	0.294876	-3.10289	0.0019164	0.00821714
Mys45A	228.172	1.15307	0.359812	3.20465	0.00135228	0.0119596		Gclm	233.853	1.14813	0.333934	3.43821	0.000585577	0.00677005		CG9065	206.56	-0.953903	0.226267	-4.21582	2.4887e-05	0.000123144		app	2806.15	0.65567	0.235385	2.78552	0.00534422	0.0299346		Esyt2	1651.31	-0.914868	0.190746	-4.79626	1.61653e-06	1.47948e-05
BATUMI_LTR:Pao:LTR	168.588	1.14784	0.417858	2.74697	0.00601492	0.0402303		DM412:Gypsy:LTR	8945.51	1.14976	0.254651	4.51503	6.33063e-06	0.000130083		RpL40	753.85	-0.95322	0.170093	-5.60411	2.09332e-08	1.61378e-07		DIVER2_I-int:Pao:LTR	5108.47	0.660912	0.229314	2.88213	0.0039499	0.0235552		CR45007	179.488	-0.914843	0.267758	-3.41668	0.000633902	0.00316633
Usp20-33	396.205	1.14755	0.28532	4.02199	5.77082e-05	0.000800358		Fas2	13955.1	1.16091	0.231025	5.02503	5.03361e-07	1.35067e-05		Clc	610.959	-0.953063	0.190088	-5.0138	5.3365e-07	3.42274e-06		Copia2_I-int:Copia:LTR	1711.65	0.67091	0.259131	2.58907	0.00962345	0.0473029		Prosbeta7	114.265	-0.913898	0.332444	-2.74903	0.00597725	0.0214955
Acf	760.92	1.14678	0.25087	4.57122	4.84892e-06	8.63041e-05		CG7879	298.463	1.16218	0.416545	2.79006	0.0052699	0.0392466		HSPC300	79.1719	-0.952973	0.349594	-2.72595	0.00641177	0.0189181		mib2	3534.89	0.676105	0.240226	2.81445	0.00488605	0.0279397		CG5919	149.746	-0.91328	0.341587	-2.67364	0.00750334	0.0260352
RpS29	743.369	1.14571	0.260949	4.39055	1.13066e-05	0.000185762		Usp15-31	12095.9	1.16383	0.19949	5.83404	5.41002e-09	2.1111e-07		betaCOP	561.903	-0.951442	0.177856	-5.3495	8.8196e-08	6.32474e-07		tim	26489.1	0.677635	0.26044	2.60188	0.00927133	0.0460593		CG32450	82.5613	-0.912999	0.335165	-2.72403	0.0064491	0.0228995
Sh3beta	3298.21	1.13995	0.304423	3.74465	0.000180649	0.00217372		Ir62a	801.395	1.16727	0.262648	4.44422	8.82113e-06	0.000176762		CG6488	78.2023	-0.951432	0.361717	-2.63032	0.00853049	0.0244094		Thd1	21608.9	0.678816	0.260929	2.60153	0.00928092	0.046088		Adk2	203.39	-0.912329	0.264325	-3.45154	0.000557403	0.00283793
sals	267.258	1.13925	0.307909	3.69997	0.000215622	0.00251429		Vps13B	725.431	1.16881	0.29031	4.02607	5.67159e-05	0.000930472		Dbp45A	235.969	-0.951232	0.240721	-3.9516	7.76313e-05	0.000350627		Ephrin	2972.6	0.684931	0.264094	2.59351	0.00950024	0.0468306		Vha68-1	363.236	-0.912289	0.208739	-4.37048	1.23972e-05	9.7046e-05
CG9902	358.587	1.13822	0.323613	3.51722	0.000436086	0.00461855		CG34347	608.738	1.16944	0.374507	3.12262	0.0017925	0.0166716		CG9662	230.061	-0.950348	0.269624	-3.52471	0.000423947	0.00165709		fry	2757.22	0.685652	0.245208	2.79621	0.00517065	0.0291108		CG31712	1807.85	-0.911398	0.175697	-5.18732	2.13343e-07	2.27074e-06
fzo	1617.83	1.13113	0.203965	5.54569	2.92796e-08	8.37542e-07		CG6686	976.794	1.17514	0.354804	3.31209	0.000926013	0.0097737		Jafrac1	1791.6	-0.950153	0.127977	-7.4244	1.1329e-13	1.50602e-12		PlexA	11282.7	0.697783	0.23522	2.96651	0.00301201	0.0189242		Bin1	338.311	-0.910923	0.23848	-3.81971	0.000133608	0.000817323
Corp	210.242	1.12966	0.401429	2.8141	0.00489137	0.0342343		CR46258	231.156	1.17965	0.30815	3.82816	0.000129106	0.00191668		Bub3	68.7492	-0.950114	0.399352	-2.37914	0.0173531	0.0449297		CG3764	4647.72	0.714855	0.243435	2.93653	0.00331902	0.020397		CG32407	285.299	-0.909888	0.236407	-3.84882	0.000118686	0.00073614
CG12851	365.706	1.1288	0.313171	3.6044	0.00031287	0.00348646		CG3376	284.923	1.18223	0.328483	3.59906	0.000319369	0.00408542		RASSF8	538.764	-0.949037	0.164847	-5.75707	8.55846e-09	6.9466e-08		Hex-A	18750.5	0.718127	0.251506	2.85531	0.00429948	0.025278		CG31235	128.371	-0.909345	0.299076	-3.04052	0.00236171	0.00978273
CG42342	2737.89	1.12823	0.272265	4.14387	3.4149e-05	0.000502433		s-cup	325.57	1.18344	0.403201	2.93512	0.00333421	0.0270631		Sema1a	10882.5	-0.94842	0.131974	-7.18644	6.65027e-13	8.29577e-12		CG33229	2932.21	0.727687	0.244572	2.97535	0.00292656	0.0185027		CG11593	410.006	-0.908124	0.213327	-4.25697	2.07219e-05	0.000153832
CG12717	297.262	1.12796	0.326029	3.45968	0.000540828	0.005549		CG46311	1322.78	1.18353	0.210262	5.62884	1.81421e-08	6.50485e-07		mop	4348.38	-0.94836	0.119015	-7.96841	1.60726e-15	2.52921e-14		Tgi	1567.9	0.728535	0.279951	2.60236	0.00925841	0.0460209		Opa1	859.551	-0.906548	0.188479	-4.8098	1.51082e-06	1.39657e-05
rngo	194.022	1.12675	0.376673	2.99132	0.0027777	0.0217714		mthl5	102.238	1.18438	0.422539	2.80301	0.00506275	0.0379783		rnh1	93.3604	-0.947429	0.392164	-2.4159	0.0156965	0.0413038		Abl	23471.2	0.733785	0.268041	2.73758	0.00618922	0.0336233		Prosalpha4	59.8767	-0.906191	0.377013	-2.40361	0.0162342	0.0489447
Mmp1	925.902	1.12321	0.385112	2.91658	0.00353897	0.0264473		tos	398.607	1.18539	0.332985	3.55988	0.000371019	0.00464525		CG17508	2123.77	-0.946808	0.181209	-5.22496	1.74197e-07	1.19347e-06		CG10417	1852.68	0.739521	0.265462	2.78578	0.00533985	0.029924		Rab1	1351.91	-0.905899	0.212497	-4.26311	2.01602e-05	0.00015044
CR43874	542.647	1.1232	0.289368	3.88155	0.000103793	0.00135607		CR42765	143.068	1.18785	0.377085	3.15009	0.00163221	0.0154598		Cyp6d4	413.174	-0.945659	0.182081	-5.19361	2.0625e-07	1.39944e-06		Kr-h1	6323.08	0.741771	0.227219	3.26456	0.00109635	0.00842625		C1GalTA	940.433	-0.905555	0.182615	-4.95882	7.09224e-07	6.93249e-06
Copia_I-int:Copia:LTR	28340.1	1.12095	0.202047	5.54799	2.88972e-08	8.3031e-07		CR45136	143.593	1.18792	0.404961	2.9334	0.00335267	0.0271773		p38a	141.969	-0.94518	0.324502	-2.91271	0.0035831	0.011376		CG11873	14639.7	0.742239	0.24467	3.03363	0.0024163	0.0159354		CG9776	1418.42	-0.904556	0.187378	-4.82744	1.38302e-06	1.28671e-05
CR45681	382.938	1.12033	0.300611	3.72686	0.000193881	0.00230427		cwo	4257.88	1.18886	0.177504	6.69764	2.11814e-11	1.14918e-09		mbf1	1555.02	-0.944694	0.13652	-6.91981	4.52242e-12	5.2041e-11		FW_DM:Jockey:LINE	100214	0.74441	0.276281	2.69439	0.00705174	0.0373026		ZnT49B	116.403	-0.904208	0.317732	-2.84582	0.00442969	0.0166187
CG6040	444.466	1.11643	0.258517	4.3186	1.57019e-05	0.000250898		Rok	5291.61	1.19285	0.259194	4.60217	4.18104e-06	9.1216e-05		CG3308	1707.8	-0.943858	0.122098	-7.73036	1.07239e-14	1.5624e-13		raw	1182.21	0.74717	0.27369	2.72998	0.00633375	0.0343004		Fbxl4	88.7276	-0.904184	0.336996	-2.68307	0.00729491	0.0254211
CG13917	6259.99	1.11383	0.224111	4.96999	6.69575e-07	1.45434e-05		sav	264.358	1.19352	0.373744	3.19343	0.00140593	0.0137699		Stam	1368.64	-0.943307	0.146903	-6.42131	1.35107e-10	1.3531e-09		DOC4_DM:Jockey:LINE	3973.78	0.753294	0.241293	3.1219	0.00179685	0.0126292		Cul1	1337.96	-0.90393	0.171495	-5.2709	1.35759e-07	1.49799e-06
cert	698.891	1.11141	0.297268	3.73876	0.000184929	0.00221483		CG18596	210.942	1.19624	0.328974	3.63626	0.000276628	0.0036491		CG9471	65.681	-0.942006	0.358015	-2.63119	0.00850865	0.0243625		Arf51F	2308.96	0.760704	0.259797	2.92807	0.00341078	0.0208232		AP-1mu	102.7	-0.903842	0.32548	-2.77695	0.00548713	0.0200055
mus205	329.104	1.10394	0.304675	3.62332	0.000290845	0.00327232		PlexB	3651.9	1.19842	0.232028	5.16498	2.40463e-07	7.04863e-06		PDCD-5	245.145	-0.941566	0.274617	-3.42865	0.000606581	0.00228473		MDG3_I-int:Gypsy:LTR	7498.07	0.769114	0.279548	2.75128	0.00593626	0.0325417		CG34325	97.5643	-0.903784	0.372076	-2.42903	0.0151392	0.0463277
CG43845	408.934	1.10145	0.314277	3.5047	0.00045713	0.0047978		tim	12459.1	1.20103	0.186829	6.42848	1.28883e-10	6.20346e-09		BS:Jockey:LINE	1595.7	-0.941136	0.177431	-5.30424	1.13146e-07	7.98119e-07		rdx	6585.2	0.769842	0.266002	2.89412	0.00380218	0.0228093		CG42342	2493.66	-0.902129	0.187638	-4.80782	1.52582e-06	1.4079e-05
Ect3	196.603	1.09976	0.368553	2.98401	0.00284501	0.0221904		CG34401	13629.3	1.2077	0.242168	4.98702	6.13185e-07	1.61189e-05		CG2862	155.454	-0.940911	0.282202	-3.33418	0.000855522	0.0031323		G4_DM:Jockey:LINE	3251.76	0.770481	0.241878	3.18541	0.00144547	0.0106101		Arc2	223.203	-0.900811	0.295948	-3.04382	0.00233599	0.00968546
Cyp4p2	637.403	1.09901	0.378533	2.90334	0.00369207	0.0273491		lectin-46Ca	430.893	1.20771	0.328293	3.67875	0.000234376	0.00317898		Usp14	738.451	-0.940081	0.200911	-4.6791	2.88134e-06	1.66212e-05		DMCR1A:CR1:LINE	37113.5	0.774867	0.23713	3.26769	0.00108428	0.00835479		Rsf1	547.827	-0.90004	0.212487	-4.23574	2.27805e-05	0.000168053
CG7839	644.187	1.09866	0.248228	4.42601	9.599e-06	0.000159341		Vha100-2	449.35	1.21047	0.312199	3.87725	0.000105646	0.00161538		Sec24CD	561.145	-0.939482	0.156828	-5.99052	2.09177e-09	1.84097e-08		CG3104	612.263	0.776443	0.287224	2.70326	0.00686623	0.0365292		CG12795	139.453	-0.899915	0.293268	-3.06858	0.00215082	0.00906756
CG5149	198.668	1.09549	0.383789	2.8544	0.0043118	0.0310983		sws	15030.4	1.21592	0.22869	5.3169	1.05548e-07	3.3222e-06		Hsc70-4	28048.7	-0.939401	0.126762	-7.41076	1.25573e-13	1.66269e-12		PIP4K	1293.05	0.776791	0.300704	2.58324	0.00978781	0.047877		Pgm	255.524	-0.899269	0.262375	-3.42742	0.000609338	0.00306494
capt	434.466	1.09498	0.336387	3.25512	0.00113343	0.0103087		Wdr59	144.34	1.21695	0.387027	3.14436	0.00166452	0.0157177		CG14903	74.6162	-0.939363	0.362095	-2.59424	0.00947996	0.0266998		Crag	1771.43	0.778543	0.246321	3.16068	0.00157401	0.0113807		ClC-b	198.414	-0.898941	0.267428	-3.36143	0.000775402	0.00377541
CG8180	266.46	1.09429	0.388128	2.81941	0.00481126	0.0339143		Cad87A	4272.56	1.21789	0.196962	6.18336	6.27522e-10	2.75264e-08		CG2218	206.607	-0.937487	0.286572	-3.27138	0.00107023	0.00382615		C3G	4887.34	0.783509	0.220373	3.55538	0.00037743	0.00343381		TM9SF3	120.034	-0.898834	0.311931	-2.88151	0.00395772	0.0152144
mav	1371.23	1.09032	0.265347	4.10903	3.97319e-05	0.000570811		CR45681	668.569	1.21867	0.297763	4.09274	4.26303e-05	0.000721391		yip2	214.529	-0.937449	0.246222	-3.80733	0.000140478	0.000606		CG11122	2441.58	0.786663	0.24252	3.2437	0.00117986	0.00898807		CG7737	1188.4	-0.898176	0.201357	-4.46061	8.17281e-06	6.63054e-05
CG10638	313.72	1.08948	0.327383	3.32783	0.000875246	0.00825941		CG7639	156.362	1.2206	0.351012	3.47738	0.000506338	0.00603992		Ptr	2645.36	-0.937273	0.161338	-5.80939	6.26999e-09	5.1804e-08		Haspin	1674.9	0.786761	0.270674	2.90667	0.00365299	0.0220696		elgi	60.4571	-0.896563	0.374222	-2.3958	0.0165839	0.0497479
CG32758	1341.01	1.08804	0.23338	4.66208	3.13036e-06	5.82229e-05		CG42486	459.004	1.22238	0.240141	5.09025	3.57592e-07	9.94025e-06		LamC	481.266	-0.937199	0.191842	-4.88527	1.03288e-06	6.3969e-06		Trpm	3332.24	0.791411	0.240693	3.28805	0.00100883	0.00789697		CG2217	99.856	-0.895853	0.307235	-2.91586	0.00354715	0.0138753
sba	4524.07	1.08736	0.215971	5.03473	4.78528e-07	1.07858e-05		CG12945	812.82	1.2287	0.24065	5.10575	3.29493e-07	9.28435e-06		CG8397	186.641	-0.936882	0.292958	-3.19801	0.00138381	0.00481076		kel	1225.65	0.792196	0.263855	3.0024	0.00267864	0.017416		CG42740	99.856	-0.895853	0.307235	-2.91586	0.00354715	0.0138753
Nlp	606.243	1.085	0.294929	3.67886	0.000234283	0.00269994		CG11122	1492.85	1.23232	0.200047	6.16018	7.26639e-10	3.15387e-08		ND-MLRQ	368.622	-0.93667	0.197572	-4.7409	2.12774e-06	1.25172e-05		TV1I:Gypsy:LTR	1867.09	0.793903	0.28361	2.79928	0.00512171	0.028849		CG9917	167.69	-0.89556	0.30441	-2.94195	0.00326151	0.0128836
Mtl	428.105	1.08321	0.279032	3.88203	0.000103589	0.00135596		CG9098	463.713	1.23288	0.248134	4.96859	6.74412e-07	1.75631e-05		Ubi-p63E	945.482	-0.93642	0.140405	-6.66943	2.56793e-11	2.7512e-10		Gypsy10_LTR:Gypsy:LTR	863.514	0.797477	0.294452	2.70834	0.00676198	0.0360858		ced-6	4859.45	-0.89486	0.153638	-5.82449	5.72887e-09	7.94912e-08
Pura	673.696	1.08119	0.260349	4.15286	3.28348e-05	0.000485127		kug	4792.42	1.23447	0.218784	5.64242	1.67676e-08	6.08256e-07		muc	850.815	-0.936409	0.169069	-5.53863	3.04855e-08	2.30496e-07		IDEFIX_I-int:Gypsy:LTR	3497.51	0.799046	0.266251	3.0011	0.00269009	0.0174734		CG2469	414.931	-0.893922	0.245532	-3.64076	0.00027184	0.00153044
AOX3	526.862	1.07731	0.281736	3.82383	0.000131393	0.00166219		CG13551	129.54	1.23807	0.361193	3.42772	0.000608682	0.00701715		vvl	12558.5	-0.936132	0.193099	-4.84794	1.24751e-06	7.62081e-06		ImpL2	1339.37	0.799848	0.276751	2.89013	0.00385082	0.0230667		Ef1beta	302.888	-0.893365	0.272971	-3.27274	0.0010651	0.00496894
Copia_LTR:Copia:LTR	1025.13	1.07057	0.219135	4.88542	1.03209e-06	2.13326e-05		boly	423.848	1.23828	0.348086	3.55739	0.000374555	0.00468477		CG16952	546.751	-0.93557	0.15908	-5.88112	4.07503e-09	3.43053e-08		MFS14	901.626	0.808067	0.307185	2.63055	0.00852457	0.0433293		CR45202	159.579	-0.893078	0.26177	-3.41169	0.000645612	0.00322109
mnb	4095.86	1.06931	0.223936	4.77508	1.79634e-06	3.50915e-05		CG5953	3986.14	1.23906	0.224496	5.51931	3.4033e-08	1.17267e-06		CG10068	193.84	-0.935451	0.281917	-3.31818	0.000906052	0.00329384		CG4661	3143.53	0.813214	0.289463	2.80939	0.0049635	0.0282147		SsRbeta	214.248	-0.891088	0.24633	-3.61745	0.000297522	0.00165665
FBXO11	1257.45	1.06118	0.241479	4.39452	1.11019e-05	0.000182633		babos	254.623	1.24514	0.425471	2.92651	0.00342787	0.0276419		mgr	156.009	-0.934703	0.270116	-3.46038	0.000539416	0.00205551		MESR4	3868.55	0.813979	0.233168	3.49095	0.000481299	0.00421951		mei-38	170.115	-0.890798	0.271772	-3.27774	0.00104642	0.00488883
Rac2	1333.81	1.06019	0.23616	4.48927	7.14688e-06	0.000123101		bi	9744.59	1.24777	0.203118	6.1431	8.09248e-10	3.50014e-08		TfIIFalpha	797.346	-0.934591	0.150317	-6.21746	5.05262e-10	4.77053e-09		Plc21C	4094.02	0.814221	0.24537	3.31834	0.000905541	0.00719786		gus	1234.16	-0.889424	0.182145	-4.88305	1.04458e-06	9.90363e-06
CG42486	206.031	1.05825	0.395424	2.67624	0.00744533	0.0474214		CG7139	585.685	1.2479	0.306229	4.07505	4.60038e-05	0.00076901		mdy	419.547	-0.934121	0.262467	-3.559	0.000372272	0.00147103		Crtc	5713.3	0.820542	0.260506	3.1498	0.00163381	0.0117202		CRIF	143.156	-0.889175	0.337095	-2.63776	0.00834562	0.028499
simj	1957.74	1.0532	0.246478	4.27298	1.9288e-05	0.000301433		CG12499	192.183	1.25317	0.382274	3.27819	0.00104475	0.0107858		Tango7	357.132	-0.9338	0.186542	-5.00584	5.56184e-07	3.55532e-06		CG5270	1114.94	0.821416	0.308836	2.65971	0.00782073	0.0404166		opa	2169.62	-0.888786	0.217958	-4.07778	4.54673e-05	0.000313011
CG12769	591.647	1.05096	0.340797	3.08381	0.00204365	0.0167773		sxe2	185.147	1.25439	0.353213	3.55137	0.000383225	0.00476431		DCTN1-p150	1042.28	-0.933386	0.151956	-6.14248	8.12416e-10	7.51654e-09		bocks	1892.71	0.829257	0.259398	3.19686	0.00138934	0.010273		CG12344	1054.28	-0.888165	0.241141	-3.68318	0.000230345	0.00132981
Jabba	528.642	1.04759	0.309181	3.38829	0.000703302	0.00692761		CG2316	1747.3	1.25467	0.226222	5.5462	2.9195e-08	1.01445e-06		Prosbeta1	177.948	-0.932202	0.24513	-3.8029	0.000143014	0.000616147		CR43958	624.564	0.832304	0.308414	2.69866	0.00696188	0.0369404		CG8397	131.32	-0.886471	0.288572	-3.07192	0.00212684	0.0089856
DAAM	2781.42	1.04703	0.254724	4.11044	3.94901e-05	0.000568613		CG10365	393.873	1.25549	0.373112	3.36492	0.000765662	0.00842345		zetaCOP	187.238	-0.931952	0.294499	-3.16453	0.00155331	0.00533341		Cyp4ac1	519.845	0.834738	0.323735	2.57846	0.0099242	0.048407		Vha13	176.324	-0.885703	0.36508	-2.42606	0.0152639	0.046588
PlexA	8892.82	1.0458	0.208663	5.01191	5.38922e-07	1.19693e-05		Grd	641.437	1.25622	0.313848	4.00264	6.26385e-05	0.00101685		mRpL9	229.575	-0.930676	0.249709	-3.72705	0.000193737	0.00081088		CG3008	641.991	0.84168	0.285319	2.94996	0.00317815	0.0196915		CG11448	4818.4	-0.885314	0.177226	-4.99541	5.87111e-07	5.82696e-06
Lrrk	630.889	1.0457	0.278877	3.74966	0.000177072	0.00214073		Best2	241.549	1.26307	0.279144	4.52479	6.0456e-06	0.000125266		OstDelta	573.443	-0.930338	0.206439	-4.50661	6.58726e-06	3.56771e-05		nito	911.568	0.842088	0.325568	2.58652	0.00969502	0.0475444		eIF2B-delta	142.522	-0.885202	0.278058	-3.18352	0.00145497	0.00650613
CG32638	366.545	1.04498	0.281266	3.71528	0.000202976	0.00238856		BLASTOPIA_LTR:Gypsy:LTR	2051.97	1.26344	0.313841	4.02574	5.67975e-05	0.000930577		pre-mod(mdg4)-T	143.79	-0.930268	0.287466	-3.2361	0.00121174	0.00427599		a	4434.48	0.846931	0.247192	3.42621	0.000612067	0.00519311		CG4603	126.841	-0.884031	0.311077	-2.84184	0.00448541	0.0167937
DIVER_I-int:Pao:LTR	2955.93	1.04302	0.202578	5.14874	2.62237e-07	6.21176e-06		scramb1	475.111	1.26442	0.260725	4.84965	1.2368e-06	3.05944e-05		pre-mod(mdg4)-Z	143.79	-0.930268	0.287466	-3.2361	0.00121174	0.00427599		CG10395	589.66	0.853104	0.317303	2.68861	0.00717502	0.0378199		GstO2	99.7292	-0.884014	0.332086	-2.66201	0.00776767	0.0268085
CG10237	173.439	1.03867	0.355946	2.91805	0.00352229	0.0263812		CG15202	187.64	1.26486	0.38097	3.32011	0.000899809	0.0095624		Hrs	1309.86	-0.930129	0.157273	-5.91412	3.33661e-09	2.84838e-08		Ask1	728.749	0.855151	0.287448	2.97498	0.00293012	0.0185155		CG7956	383.056	-0.883489	0.209128	-4.22464	2.39318e-05	0.000175845
CR44034	407.525	1.03653	0.310712	3.33597	0.000850017	0.00806275		Slmap	1371.17	1.26539	0.206785	6.11935	9.3959e-10	4.00784e-08		CG9948	62.5431	-0.930065	0.380473	-2.44449	0.0145055	0.0386583		Zir	2400.04	0.85605	0.248296	3.4477	0.000565387	0.00486193		CG18815	282.319	-0.883119	0.222901	-3.96194	7.43442e-05	0.000483125
Asph	629.788	1.03413	0.293411	3.52451	0.000424273	0.00451959		fz4	348.933	1.27114	0.299348	4.24638	2.1725e-05	0.000392319		CG8060	481.746	-0.929732	0.178805	-5.1997	1.99615e-07	1.35856e-06		Pde9	17965.4	0.856053	0.275266	3.10992	0.00187141	0.0130319		CalpA	262.135	-0.882185	0.254223	-3.47012	0.000520231	0.00267713
S2_DM:TcMar-Tc1:DNA	500.264	1.03088	0.267672	3.85128	0.000117504	0.00150582		CG33229	6417.14	1.27283	0.211353	6.02231	1.71945e-09	7.11356e-08		Sec31	1279.49	-0.929069	0.155006	-5.99376	2.05042e-09	1.80697e-08		CG17715	507.406	0.859411	0.310112	2.77129	0.00558339	0.0309443		Osbp	182.155	-0.881781	0.281146	-3.13639	0.00171043	0.00746518
cher	610.759	1.02767	0.32612	3.1512	0.00162602	0.0139755		CR46248	69.0066	1.27514	0.461999	2.76005	0.0057792	0.0421514		dos	978.939	-0.928641	0.166514	-5.57694	2.44782e-08	1.87732e-07		CG16833	1288.75	0.861326	0.259833	3.31492	0.000916683	0.0072673		CG17985	118.07	-0.881645	0.323316	-2.72688	0.00639357	0.0227397
sle	413.954	1.02731	0.290139	3.54074	0.000399002	0.00429189		Cyp6a23	151.088	1.27541	0.382468	3.33469	0.000853951	0.0091537		AP-1sigma	973.408	-0.928189	0.157218	-5.90385	3.55122e-09	3.02386e-08		c11.1	1012.79	0.86861	0.297278	2.92188	0.00347926	0.0211771		cl	157.34	-0.881246	0.340854	-2.58541	0.00972643	0.0323431
CG44085	1059.24	1.0268	0.352506	2.91286	0.00358135	0.0266676		Lsp1beta	363.149	1.27692	0.347665	3.67285	0.000239858	0.00324563		Prx3	155.881	-0.926869	0.27831	-3.33035	0.000867357	0.00317042		Best1	2515.59	0.870559	0.260356	3.34373	0.00082661	0.00667141		Snx16	107.096	-0.88031	0.36319	-2.42383	0.015358	0.0467977
Atg2	893.295	1.02427	0.236566	4.32977	1.49267e-05	0.000239108		CR46194	1677.38	1.27743	0.226979	5.62795	1.82367e-08	6.51987e-07		SamDC	80.9497	-0.926856	0.355178	-2.60955	0.00906608	0.0256888		mthl1	512.702	0.871527	0.329889	2.64188	0.00824482	0.0421557		CG3847	219.033	-0.880215	0.241194	-3.64941	0.000262844	0.00148822
SMC2	196.094	1.02221	0.355517	2.87528	0.00403664	0.0295091		sfl	1479.89	1.28076	0.218931	5.85009	4.91318e-09	1.9294e-07		CG7694	209.065	-0.926843	0.220296	-4.20726	2.5848e-05	0.000127287		TC1_DM:TcMar-Tc1:DNA	3637.37	0.873368	0.235583	3.70726	0.000209514	0.00211651		SP2637	1029.8	-0.880153	0.245865	-3.57982	0.000343835	0.00187615
CG42797	966.551	1.02171	0.213166	4.79302	1.64292e-06	3.24408e-05		SNF4Agamma	7615.94	1.28146	0.240859	5.32037	1.03555e-07	3.27617e-06		CG12171	150.133	-0.926811	0.279093	-3.3208	0.000897598	0.00326844		Nup358	2573.43	0.873373	0.23814	3.66747	0.000244959	0.00241206		Rel	1292.79	-0.878656	0.178469	-4.92331	8.50928e-07	8.18157e-06
ERR	245.776	1.01766	0.339699	2.99577	0.00273749	0.0214825		Mtl	1641.18	1.28297	0.237297	5.40662	6.42242e-08	2.09618e-06		Nph	334.862	-0.925308	0.226604	-4.08336	4.43893e-05	0.000209852		CG5953	4176.65	0.877661	0.259566	3.38127	0.000721525	0.00596678		Nsf2	155.791	-0.878107	0.307686	-2.8539	0.00431858	0.0163107
alpha-Cat	2076.06	1.0175	0.201379	5.05265	4.35718e-07	9.91782e-06		CG42668	3955.85	1.2835	0.204928	6.26316	3.7725e-10	1.69694e-08		CG7033	1273.39	-0.925279	0.144727	-6.39325	1.62397e-10	1.61431e-09		egh	3474.95	0.879932	0.283976	3.09862	0.00194426	0.0134573		CG6340	553.773	-0.877934	0.211159	-4.1577	3.21464e-05	0.0002298
Frl	1301.25	1.01663	0.223789	4.54279	5.55146e-06	9.71885e-05		Gypsy10_I-int:Gypsy:LTR	2231.63	1.29127	0.251715	5.12989	2.89905e-07	8.28204e-06		CG11426	1746.52	-0.924948	0.121604	-7.60625	2.82154e-14	3.96798e-13		CG31886	376.528	0.883476	0.328836	2.68667	0.00721674	0.0378769		Rab9	157.092	-0.877601	0.282137	-3.11055	0.0018674	0.00802299
CG6959	564.143	1.01565	0.275148	3.69127	0.00022314	0.00258782		CG12717	390.658	1.29131	0.37518	3.44184	0.000577775	0.00671718		Pomp	317.107	-0.92488	0.192505	-4.80445	1.55178e-06	9.33026e-06		SAR2_DM:Satellite:Satellite	875.838	0.886337	0.313384	2.82828	0.00467995	0.0270154		Epac	1354.54	-0.875923	0.18862	-4.64386	3.41953e-06	2.97387e-05
rad50	728.115	1.01493	0.245156	4.13991	3.4744e-05	0.000509433		Oseg1	99.4253	1.29437	0.464263	2.78802	0.00530311	0.0394465		GlyRS	149.932	-0.924412	0.325196	-2.84263	0.00447427	0.0138428		CG43795	945.661	0.887125	0.340899	2.60231	0.0092598	0.0460209		CG31999	1201.45	-0.875842	0.203774	-4.29812	1.72256e-05	0.000130193
CR45962	631.033	1.01438	0.269556	3.76314	0.000167792	0.00203815		CG17343	556.193	1.30009	0.345283	3.76528	0.000166361	0.00238181		UQCR-6.4	102.146	-0.922431	0.323049	-2.85539	0.00429836	0.0133829		CG7457	365.938	0.891684	0.324574	2.74724	0.00600987	0.0328706		DnaJ-H	469.493	-0.875652	0.212833	-4.11427	3.88415e-05	0.000271953
CR42746	189.523	1.01386	0.331064	3.06243	0.00219546	0.0178018		CG11374	295.097	1.30139	0.449751	2.89357	0.00380891	0.030222		fat-spondin	415.663	-0.922053	0.270838	-3.40445	0.000662983	0.00247761		subdued	582.328	0.891989	0.320963	2.77911	0.00545088	0.0304333		Sik2	362.117	-0.875255	0.211594	-4.13648	3.52679e-05	0.000249909
CG6843	285.158	1.0104	0.357153	2.82905	0.00466868	0.0332015		Edem1	706.112	1.30412	0.286766	4.54767	5.42421e-06	0.000114696		CG2982	87.3146	-0.921281	0.380952	-2.41836	0.0155906	0.0410585		Clbn	1649.8	0.894065	0.254376	3.51474	0.000440183	0.00391235		Rpn13	545.666	-0.874337	0.207878	-4.206	2.59931e-05	0.00018927
hfw	910.315	1.00239	0.243504	4.11652	3.84642e-05	0.000556342		CR44119	151.262	1.31239	0.381913	3.43636	0.000589579	0.00680325		CG5515	292.233	-0.920701	0.20381	-4.51745	6.25887e-06	3.413e-05		BS3_DM:Jockey:LINE	676.286	0.894302	0.299379	2.98719	0.00281552	0.0180176		CG4848	187.028	-0.874119	0.25403	-3.441	0.000579563	0.00293343
sli	3798	1.00171	0.201629	4.9681	6.76115e-07	1.46606e-05		Rab32	1253.94	1.31377	0.195537	6.71876	1.83281e-11	1.00764e-09		CHKov1	1161.05	-0.918944	0.169998	-5.40563	6.45822e-08	4.70201e-07		MDG1_LTR:Gypsy:LTR	634.15	0.894619	0.290767	3.07676	0.00209265	0.014226		AGO2	1407.26	-0.873705	0.178071	-4.90649	9.27206e-07	8.86881e-06
CG3328	283.253	0.998984	0.334368	2.98768	0.00281108	0.0219658		CG43693	894.399	1.3173	0.288559	4.56511	4.99243e-06	0.000106845		Hydr1	1438.76	-0.918359	0.135174	-6.79389	1.09149e-11	1.21116e-10		dsx	1326.94	0.894752	0.277574	3.22347	0.00126647	0.00955147		Rbsn-5	115.176	-0.873427	0.305521	-2.85881	0.00425238	0.0161124
CG32066	427.841	0.998364	0.318413	3.13544	0.00171596	0.0145533		CG43759	2499.16	1.32007	0.284525	4.63956	3.49156e-06	7.7821e-05		CG8379	747.098	-0.916781	0.203319	-4.50908	6.51102e-06	3.53032e-05		Bica_I-int:Gypsy:LTR	1141.38	0.897952	0.281602	3.18873	0.00142901	0.0105212		Madm	384.532	-0.873338	0.21905	-3.98695	6.69295e-05	0.000439133
CG2025	192.238	0.996663	0.339757	2.93346	0.00335209	0.0253434		Reg-5	439.481	1.32276	0.232781	5.68243	1.32793e-08	4.84556e-07		CG17698	801.725	-0.915672	0.171938	-5.3256	1.00622e-07	7.16586e-07		CG31676	633.516	0.905868	0.338772	2.67397	0.00749581	0.0390532		Acox57D-p	154.758	-0.872766	0.314829	-2.77219	0.00556804	0.0202719
CG7879	462.961	0.995319	0.264225	3.76694	0.000165263	0.00202084		wapl	3064.85	1.3235	0.278634	4.74995	2.03463e-06	4.80313e-05		gammaCOP	450.314	-0.915433	0.189549	-4.82954	1.36852e-06	8.29554e-06		CG3262	2556.25	0.90738	0.261974	3.46363	0.000532938	0.00460583		betaTub56D	1414.44	-0.872586	0.188988	-4.61716	3.8903e-06	3.34949e-05
CG13398	364.032	0.99232	0.351467	2.82336	0.00475225	0.0336093		Orct2	243.901	1.3252	0.441185	3.00372	0.00266698	0.022815		pre-mod(mdg4)-G	139.907	-0.915362	0.260084	-3.51949	0.000432377	0.00168413		vtd	1492.89	0.90985	0.323462	2.81285	0.00491047	0.0280115		Plod	1274.41	-0.871761	0.186299	-4.67938	2.8775e-06	2.5366e-05
AOX1	1692.44	0.991906	0.256057	3.87376	0.000107167	0.0013971		CG31785	247.766	1.32858	0.47047	2.82395	0.00474358	0.036043		pre-mod(mdg4)-H	139.907	-0.915362	0.260084	-3.51949	0.000432377	0.00168413		CG6230	390.023	0.920444	0.323375	2.84637	0.00442212	0.0258607		Rpn5	564.987	-0.871556	0.225386	-3.86695	0.000110204	0.000688814
Fs(2)Ket	6652	0.991676	0.207158	4.78705	1.69251e-06	3.33172e-05		CG14777	133.356	1.33778	0.441474	3.03027	0.00244338	0.02133		CG2811	80.7947	-0.914505	0.37809	-2.41875	0.015574	0.0410231		CG14967	713.609	0.92212	0.289528	3.1849	0.00144802	0.0106223		TBCC	147.608	-0.868922	0.294785	-2.94765	0.00320199	0.0126941
Aatf	263.154	0.990976	0.354443	2.79587	0.00517604	0.0357473		CG3262	1358.08	1.33931	0.204471	6.55012	5.74891e-11	2.91451e-09		Vha36-1	245.578	-0.91422	0.258077	-3.54242	0.000396467	0.00155605		CG31694	2628.82	0.922597	0.247912	3.72146	0.000198073	0.00202122		mtm	106.784	-0.868921	0.335128	-2.5928	0.00951973	0.0317865
Tep4	500.549	0.990724	0.354547	2.79434	0.00520063	0.0358312		Pdp1	84644.8	1.34044	0.237908	5.63428	1.75791e-08	6.32534e-07		Tsp42Ed	994.788	-0.913559	0.158479	-5.76455	8.18764e-09	6.66587e-08		fbl	405.532	0.923181	0.340467	2.71151	0.00669769	0.0358218		ssp	269.877	-0.868273	0.242112	-3.58624	0.000335476	0.00183907
slim	903.02	0.986324	0.245874	4.0115	6.03336e-05	0.000831371		CG9717	74.159	1.34214	0.454418	2.95354	0.00314154	0.0259073		Prosbeta6	122.319	-0.913488	0.295344	-3.09296	0.00198169	0.00666718		Sec63	671.955	0.923828	0.278736	3.31435	0.000918564	0.00726791		SA	153.463	-0.868164	0.273831	-3.17044	0.00152208	0.00674323
Diap1	3406.2	0.982129	0.194689	5.0446	4.54473e-07	1.03081e-05		Hsromega	239141	1.34266	0.342231	3.92327	8.73562e-05	0.00136612		eff	4331.46	-0.912267	0.135831	-6.71618	1.86545e-11	2.02621e-10		Sh3beta	4836.47	0.927911	0.263175	3.52583	0.000422157	0.00378095		repo	4841.16	-0.867418	0.212165	-4.08841	4.34343e-05	0.000300371
PEK	764.891	0.980702	0.238361	4.11435	3.88265e-05	0.000560949		bnl	412.223	1.34336	0.280196	4.79438	1.6318e-06	3.93686e-05		Prosalpha7	371.815	-0.912083	0.185189	-4.92514	8.43006e-07	5.27274e-06		CG42327	1134.98	0.929046	0.306595	3.03021	0.00244387	0.0160997		MRG15	110.728	-0.866392	0.3095	-2.79933	0.00512087	0.0188993
CG42541	778.725	0.976467	0.226479	4.31152	1.62138e-05	0.000257791		Tango13	4237.22	1.34587	0.223611	6.0188	1.7571e-09	7.24511e-08		mim	4203.38	-0.911207	0.109451	-8.32524	8.41549e-17	1.47161e-15		dome	527.835	0.935633	0.355755	2.62999	0.00853867	0.0433827		CG3634	308.508	-0.866242	0.295532	-2.93113	0.00337737	0.0132875
glu	203.146	0.972854	0.366192	2.65668	0.00789154	0.0497198		Hira	113.351	1.34731	0.425381	3.1673	0.00153864	0.0147886		ATPsynCF6	260.24	-0.911052	0.232455	-3.91927	8.88188e-05	0.000397128		CG6321	4944.25	0.936802	0.257345	3.64025	0.000272373	0.00263475		CG6136	116.38	-0.864879	0.317604	-2.72314	0.00646646	0.0229422
CG10365	688.011	0.971903	0.272598	3.56534	0.000363391	0.00397004		fzo	1343.97	1.34844	0.203393	6.62973	3.36291e-11	1.79307e-09		CG5787	305.212	-0.910733	0.191618	-4.75287	2.00553e-06	1.1882e-05		Gypsy4_I-int:Gypsy:LTR	8597.15	0.937112	0.242107	3.87066	0.000108543	0.00120143		hrg	742.696	-0.864372	0.191167	-4.52155	6.13895e-06	5.11526e-05
l(3)72Ab	641.714	0.971269	0.257973	3.765	0.000166548	0.00202689		chas	608.509	1.3499	0.317417	4.25276	2.11153e-05	0.000383548		Arf51F	6227.21	-0.910014	0.118214	-7.69801	1.382e-14	2.00038e-13		Gypsy8_I-int:Gypsy:LTR	2713.61	0.93773	0.267473	3.50588	0.000455095	0.00401934		pre-mod(mdg4)-B	88.0961	-0.864029	0.32622	-2.64861	0.00808244	0.0277109
SK	1883.97	0.968505	0.230469	4.20232	2.64193e-05	0.000399249		Sugb	256.293	1.35177	0.294258	4.59381	4.3523e-06	9.42872e-05		CG32428	1633.92	-0.90983	0.138121	-6.5872	4.48202e-11	4.71123e-10		MCPH1	853.228	0.93869	0.291816	3.21672	0.00129664	0.00972441		CR45141	352.677	-0.863991	0.254943	-3.38896	0.000701573	0.00346552
Wsck	419.314	0.966853	0.297897	3.24559	0.00117206	0.0105999		CG9323	84.5144	1.35668	0.464532	2.92053	0.00349432	0.028068		Vha44	2094	-0.909372	0.12215	-7.4447	9.71678e-14	1.29816e-12		CG40045	442.801	0.938819	0.352992	2.6596	0.00782326	0.0404166		Rab39	425.991	-0.863517	0.240529	-3.59007	0.000330584	0.00181534
gry	491.27	0.965451	0.298923	3.22976	0.00123894	0.0111028		CR44060	2393.04	1.35838	0.291243	4.66409	3.09982e-06	7.02196e-05		CG13585	285.793	-0.909195	0.206611	-4.40052	1.07991e-05	5.66678e-05		Dlic	6239.67	0.939324	0.242916	3.86687	0.00011024	0.00121748		Srp72	139.419	-0.863072	0.283204	-3.04752	0.00230735	0.00957903
CG2658	177.748	0.964886	0.361516	2.669	0.00760776	0.0482641		Ppt1	59.823	1.36287	0.496201	2.7466	0.00602161	0.0435472		pre-mod(mdg4)-B	140.706	-0.905888	0.260951	-3.47148	0.000517597	0.0019814		cwo	6828.37	0.941116	0.279188	3.3709	0.000749226	0.00616211		RpLP2	203.569	-0.862853	0.299788	-2.87821	0.00399938	0.0153426
Oatp74D	2287.38	0.964246	0.29484	3.27041	0.00107393	0.00984108		Pms2	145.981	1.36564	0.377373	3.61881	0.000295957	0.00384557		Tl	1334.26	-0.905042	0.134194	-6.74426	1.53808e-11	1.69126e-10		CG31612	383.669	0.943243	0.327748	2.87795	0.0040027	0.0238112		l(3)03670	130.808	-0.862813	0.315022	-2.7389	0.00616451	0.0220385
CG12391	271.232	0.96312	0.322466	2.98674	0.00281972	0.0220199		kek5	4277.8	1.36639	0.194238	7.03462	1.99803e-12	1.23578e-10		Nedd8	163.269	-0.904211	0.279617	-3.23375	0.00122178	0.00430686		ITP	11500.1	0.943815	0.252871	3.7324	0.000189661	0.00194854		mdy	355.369	-0.862699	0.205939	-4.1891	2.80059e-05	0.000202078
e(y)3	3249.11	0.959711	0.236098	4.06489	4.80558e-05	0.000678981		l(3)neo38	5830.26	1.37018	0.263873	5.19258	2.07396e-07	6.15226e-06		eIF-5A	946.968	-0.904165	0.202743	-4.45966	8.20891e-06	4.38159e-05		Gprk2	2605.81	0.944774	0.241038	3.91961	8.86932e-05	0.00101045		msi	1623.68	-0.862687	0.187344	-4.60482	4.12817e-06	3.53078e-05
tud	5425.48	0.958179	0.204911	4.67608	2.92409e-06	5.47839e-05		Tomosyn	4235.12	1.37203	0.178552	7.68422	1.53929e-14	1.18267e-12		cni	190.487	-0.903905	0.306745	-2.94676	0.00321121	0.0103154		bon	2289.76	0.948989	0.290721	3.26426	0.00109752	0.0084299		ND-30	106.54	-0.862609	0.314252	-2.74496	0.00605188	0.0216975
Abl	5718.62	0.951083	0.231421	4.10975	3.96093e-05	0.000569689		drongo	9373.04	1.37433	0.215676	6.37218	1.86363e-10	8.73223e-09		P32	139.594	-0.903858	0.254196	-3.55575	0.000376904	0.00148757		PHGPx	711.296	0.955946	0.329146	2.90432	0.0036805	0.0222006		Snx1	260.852	-0.860685	0.236898	-3.63315	0.000279984	0.00157151
Hsp83	4826.88	0.944932	0.203256	4.64898	3.33588e-06	6.16873e-05		Idgf2	648.372	1.37708	0.320724	4.29367	1.75741e-05	0.000326414		14-3-3epsilon	15306	-0.903815	0.129553	-6.97639	3.02853e-12	3.53682e-11		TC1-2_DM:TcMar-Tc1:DNA	4583.46	0.96049	0.269686	3.56152	0.000368718	0.00336469		STUB1	267.435	-0.859719	0.244903	-3.51044	0.000447361	0.00236327
CG14464	505.125	0.942803	0.304804	3.09315	0.00198047	0.0163952		CG15247	141.825	1.37772	0.459756	2.99664	0.00272977	0.0231441		Zn72D	658.073	-0.903572	0.160849	-5.6175	1.93738e-08	1.50398e-07		OSVALDO_I-int:Gypsy:LTR	450.114	0.960568	0.357396	2.68769	0.00719487	0.0378278		Jwa	210.876	-0.858971	0.252325	-3.40423	0.000663516	0.00329643
CG8188	1558.47	0.941594	0.210959	4.4634	8.06686e-06	0.000136862		CG14516	447.694	1.38216	0.304669	4.5366	5.71681e-06	0.000119859		Snx6	605.651	-0.903251	0.166424	-5.42742	5.7175e-08	4.20858e-07		CG4313	1279.89	0.962637	0.259736	3.70621	0.000210385	0.00212135		Baldspot	10014.9	-0.858653	0.186334	-4.60814	4.06285e-06	3.47952e-05
sktl	977.855	0.937607	0.277991	3.37279	0.000744096	0.0072294		Dlic	8159.35	1.384	0.188225	7.35292	1.93927e-13	1.34769e-11		GCS2beta	567.949	-0.901831	0.173406	-5.20069	1.98547e-07	1.35267e-06		Drep1	409.819	0.965066	0.371434	2.59822	0.00937098	0.0464017		Pabp2	502.406	-0.857933	0.2181	-3.93367	8.36569e-05	0.000536101
CG32354	632.169	0.934578	0.339261	2.75474	0.00587381	0.0394926		CG17129	77.8908	1.38833	0.50234	2.76373	0.00571445	0.041827		Arpc3A	112.002	-0.900754	0.311688	-2.88993	0.00385332	0.0121497		Pfdn2	392.671	0.965586	0.359168	2.68839	0.00717968	0.0378199		SH3PX1	535.471	-0.857761	0.198913	-4.31225	1.61605e-05	0.000123425
Tango9	450.3	0.932806	0.273574	3.4097	0.000650334	0.00651096		CG9005	5537.77	1.38885	0.210553	6.59618	4.21877e-11	2.1927e-09		CR46250	150.805	-0.900262	0.291498	-3.0884	0.00201239	0.00676026		CG14183	391.593	0.967084	0.33397	2.89572	0.00378286	0.0227385		CG14207	1040.19	-0.857674	0.208436	-4.1148	3.87515e-05	0.000271618
CG1637	461.03	0.931842	0.270049	3.45064	0.000559262	0.00572439		Idgf1	555.704	1.38941	0.274115	5.06871	4.00517e-07	1.10098e-05		CG10132	684.92	-0.899993	0.179214	-5.02188	5.11671e-07	3.29601e-06		CR45204	3767.84	0.968667	0.27691	3.49813	0.00046853	0.00412056		GluProRS	516.482	-0.857572	0.248499	-3.451	0.000558508	0.00284131
CG1703	819.912	0.930482	0.242998	3.82917	0.000128576	0.00162977		CG10343	99.199	1.39017	0.4501	3.08858	0.00201118	0.0182928		RpL27A	411.462	-0.899826	0.245014	-3.67254	0.000240149	0.000985076		Cyp4ac2	495.353	0.968964	0.349386	2.77333	0.00554852	0.0308381		CG17734	390.195	-0.857103	0.218804	-3.91721	8.95796e-05	0.000570662
bru2	1751.14	0.929782	0.304664	3.05183	0.0022745	0.0183781		CG7458	83.7744	1.40631	0.426097	3.30044	0.000965335	0.010094		Vps28	97.9703	-0.899774	0.325113	-2.76757	0.00564756	0.0169478		pnt	19350	0.970181	0.249646	3.88622	0.000101817	0.00114221		CG14372	1390.77	-0.856952	0.195886	-4.37474	1.21575e-05	9.54011e-05
CG43736	5637.96	0.929196	0.25049	3.70951	0.000207661	0.00243475		aos	2310.72	1.40701	0.240217	5.85726	4.70575e-09	1.85383e-07		CG33671	255.099	-0.899574	0.236866	-3.79782	0.000145977	0.000627492		CG43078	2800.29	0.970907	0.239796	4.04888	5.14636e-05	0.000633825		CG5065	1836.36	-0.856932	0.211513	-4.05143	5.09053e-05	0.000345387
CG5080	554.446	0.92477	0.269801	3.42761	0.000608931	0.00615899		Rgl	5075.45	1.40827	0.229391	6.13916	8.29589e-10	3.57561e-08		CG33672	255.099	-0.899574	0.236866	-3.79782	0.000145977	0.000627492		CG11360	1984.39	0.97485	0.263267	3.7029	0.00021315	0.00214606		Ublcp1	101.464	-0.856697	0.317437	-2.69879	0.00695911	0.0243956
magu	859.761	0.923749	0.231077	3.99758	6.39937e-05	0.000878971		CR44441	391.99	1.40925	0.367969	3.82982	0.00012824	0.00190893		CG1598	206.935	-0.899545	0.237471	-3.78803	0.000151848	0.000650221		Src42A	2905.96	0.975255	0.228099	4.27558	1.90643e-05	0.000272909		CG8060	337.838	-0.856405	0.22679	-3.77621	0.000159231	0.000959544
poe	9444.54	0.92238	0.193905	4.75686	1.96627e-06	3.80631e-05		CR45870	87.0596	1.41052	0.458973	3.07322	0.00211762	0.0190371		CG6180	218.817	-0.89903	0.221676	-4.05559	5.00072e-05	0.000234255		CaBP1	942.043	0.976269	0.303133	3.22059	0.00127925	0.00962388		qkr58E-3	283.154	-0.855585	0.246787	-3.4669	0.000526493	0.0027072
CG4266	829.761	0.921839	0.262117	3.5169	0.000436626	0.00462045		CG42342	2932.55	1.41319	0.215229	6.56598	5.16929e-11	2.63145e-09		TrpRS	152.543	-0.898917	0.258824	-3.47308	0.000514518	0.00197018		zyd	1389.29	0.978239	0.298476	3.27745	0.00104748	0.00810743		pre-mod(mdg4)-G	87.7033	-0.854425	0.32714	-2.6118	0.0090066	0.0303474
CG34401	4747.94	0.921712	0.19023	4.84524	1.26458e-06	2.55145e-05		CG14234	306.102	1.41387	0.297651	4.75009	2.03325e-06	4.80313e-05		Roc1a	389.309	-0.898357	0.17704	-5.07432	3.88883e-07	2.54306e-06		Ac3	251.038	0.978973	0.368101	2.65952	0.00782513	0.0404166		pre-mod(mdg4)-H	87.7033	-0.854425	0.32714	-2.6118	0.0090066	0.0303474
CG1965	574.654	0.921712	0.271961	3.38914	0.000701128	0.00691682		TABOR_LTR:Gypsy:LTR	479.317	1.43219	0.2389	5.99494	2.03556e-09	8.3102e-08		tio	146.796	-0.897836	0.323784	-2.77295	0.00555511	0.0167041		MDG1_I-int:Gypsy:LTR	4518.55	0.987122	0.2475	3.98836	6.65303e-05	0.000782687		MAPk-Ak2	611.46	-0.85354	0.209321	-4.07765	4.54928e-05	0.000313011
CG4300	313.815	0.920646	0.335428	2.7447	0.00605671	0.0404676		DMRT1C:R1:LINE	473.407	1.43739	0.288465	4.98289	6.26407e-07	1.64164e-05		vig2	308.642	-0.897345	0.196409	-4.56876	4.9062e-06	2.70854e-05		PlexB	3670.37	0.987177	0.287844	3.42955	0.000604579	0.00514183		yip2	174.495	-0.853424	0.275266	-3.10037	0.00193281	0.00827653
teq	1091.44	0.919101	0.244063	3.76583	0.000165999	0.00202496		CG42331	765.742	1.43829	0.338591	4.24787	2.15816e-05	0.000390298		RpL36	440.868	-0.897292	0.171692	-5.22617	1.73054e-07	1.18625e-06		CG3107	1661.44	0.988232	0.298895	3.30629	0.000945415	0.00744137		CG1105	122.991	-0.853209	0.31578	-2.70191	0.00689425	0.0242075
CR33963	3364.37	0.918646	0.263113	3.49145	0.000480405	0.0050052		CG2246	536.295	1.44159	0.335508	4.29675	1.73322e-05	0.000322406		CG11377	299.918	-0.89726	0.195401	-4.59189	4.39244e-06	2.44716e-05		ROOA_LTR:Pao:LTR	1385.58	0.988405	0.274802	3.59679	0.000322164	0.00300587		barr	94.7901	-0.851527	0.325448	-2.61648	0.00888416	0.0300366
CG16947	3921.89	0.916898	0.241708	3.7934	0.000148596	0.00184879		CG4313	395.081	1.44358	0.250188	5.76998	7.92807e-09	3.02686e-07		alphaCOP	400.229	-0.895407	0.180593	-4.95816	7.11636e-07	4.48889e-06		CG1146	373.352	0.993459	0.368633	2.69498	0.00703922	0.0372527		Tsp42Ef	385.674	-0.850892	0.23694	-3.59118	0.000329187	0.00180843
nudC	189.834	0.91493	0.341311	2.68063	0.00734834	0.0470845		CG13895	717.125	1.445	0.215561	6.70343	2.0359e-11	1.10943e-09		Gs1l	94.9891	-0.89519	0.374935	-2.38759	0.0169595	0.0441501		Tim17b1	555.224	0.994222	0.32197	3.08793	0.00201554	0.0138404		Spn42Da	443.292	-0.850845	0.210438	-4.04321	5.27246e-05	0.000356049
pcs	1095.76	0.910727	0.264645	3.44132	0.000578884	0.00589698		Orc1	82.4461	1.44579	0.48777	2.96408	0.00303589	0.0251702		CG43732	84046.8	-0.89362	0.102337	-8.73212	2.49935e-18	4.90328e-17		G3_DM:Jockey:LINE	1003.05	0.995069	0.293514	3.3902	0.000698423	0.00581554		koi	978.806	-0.850738	0.210928	-4.03331	5.49964e-05	0.000369846
CG17111	222.289	0.910289	0.335131	2.71622	0.00660329	0.0431521		CG16772	74.1373	1.44657	0.493307	2.9324	0.00336353	0.0272296		CG2909	152.395	-0.893534	0.270381	-3.30473	0.000950691	0.00344114		dlt	700.551	0.995311	0.306969	3.24238	0.00118536	0.00901292		tra	215.938	-0.849964	0.294308	-2.888	0.00387694	0.0149394
MTF-1	820.563	0.909363	0.313342	2.90215	0.00370615	0.0274375		Cyp303a1	236.979	1.44819	0.409319	3.53804	0.000403107	0.00498643		RpS7	1795.08	-0.89344	0.157688	-5.66589	1.46267e-08	1.14679e-07		CG45075	2453.56	0.995565	0.234226	4.25045	2.13338e-05	0.00030182		rswl	86.9907	-0.849392	0.316641	-2.6825	0.00730732	0.0254575
Idgf4	1757.91	0.908402	0.231332	3.92683	8.60732e-05	0.0011466		CG4133	89.9766	1.44998	0.511703	2.83364	0.00460206	0.0351188		l(2)k09913	1074.98	-0.892959	0.155454	-5.74421	9.23493e-09	7.45041e-08		bwa	439.329	0.995692	0.313351	3.17757	0.00148517	0.01086		CR40668	236.468	-0.848592	0.326929	-2.59565	0.00944126	0.0315734
atl	1291.31	0.902411	0.236527	3.81525	0.000136043	0.00170921		CG5608	95.3699	1.45076	0.423614	3.42471	0.00061545	0.00707445		RpII15	79.4808	-0.891304	0.345116	-2.58262	0.00980527	0.0275149		CLIP-190	16874	0.998369	0.225353	4.43024	9.41276e-06	0.000144688		Cyp6d4	164.931	-0.848363	0.292079	-2.90456	0.00367766	0.0142821
CG10011	1513	0.898697	0.263444	3.41134	0.000646441	0.00648211		RpI1	182.931	1.45517	0.387412	3.75612	0.000172566	0.00245361		Grip84	931.913	-0.889784	0.136261	-6.53001	6.57669e-11	6.80593e-10		CG9657	557.08	0.998772	0.323679	3.08569	0.0020308	0.0139252		CG4585	126.384	-0.848153	0.307352	-2.75955	0.00578811	0.0209294
Ir62a	520.591	0.89815	0.25258	3.55591	0.000376675	0.00407987		SCAP	2494.71	1.45601	0.223326	6.51967	7.04637e-11	3.54324e-09		RpL23	329.892	-0.888588	0.29751	-2.98675	0.00281961	0.00916544		mip120	421.618	0.99879	0.384297	2.599	0.00934946	0.0463521		Rheb	307.486	-0.846943	0.257545	-3.28852	0.00100714	0.00473957
CG5805	297.774	0.897162	0.307442	2.91815	0.00352119	0.0263812		CG13362	443.074	1.45659	0.266278	5.47018	4.49579e-08	1.51122e-06		CG4953	98.941	-0.888529	0.32168	-2.76215	0.00574221	0.0171932		Usf	1707.58	1.00057	0.355994	2.81063	0.00494451	0.028179		Gypsy_DS:Gypsy:LTR	311.84	-0.846042	0.269773	-3.13613	0.00171194	0.00746925
CG3036	2791.69	0.893749	0.236456	3.77977	0.00015697	0.00193421		magu	762.364	1.4589	0.242076	6.02663	1.67418e-09	6.94952e-08		Treh	10345.8	-0.887697	0.159605	-5.56185	2.66929e-08	2.03665e-07		eEF1delta	298.812	1.00259	0.353411	2.8369	0.00455544	0.0264253		Ptpmeg2	2071.81	-0.845723	0.190819	-4.43207	9.33306e-06	7.48729e-05
spen	69821.5	0.891425	0.231901	3.84399	0.000121051	0.00154817		CG3713	234.05	1.45981	0.352089	4.14615	3.38112e-05	0.000581704		sage	227.315	-0.887552	0.233963	-3.79357	0.000148499	0.000637106		CG43921	620.942	1.00311	0.337583	2.97145	0.00296399	0.0186905		CG5510	102.701	-0.845576	0.313631	-2.69609	0.00701586	0.0245612
CG2199	345.775	0.890058	0.333138	2.67174	0.00754587	0.0479426		rictor	1971.24	1.46033	0.188935	7.72924	1.08192e-14	8.63444e-13		Grasp65	104.906	-0.887487	0.318946	-2.78256	0.00539315	0.0162684		AspRS-m	453.721	1.00827	0.371648	2.71297	0.00666828	0.0357278		Dr	142.146	-0.84437	0.288701	-2.92472	0.00344761	0.0135309
rk	738.488	0.889561	0.301143	2.95395	0.00313738	0.0240176		CG10283	821.731	1.46186	0.22983	6.36061	2.00959e-10	9.34534e-09		RpL14	406.051	-0.887008	0.270589	-3.27807	0.0010452	0.00374868		Uhg5	278.454	1.0105	0.388305	2.60234	0.00925909	0.0460209		CR46128	92.1406	-0.844002	0.310776	-2.71578	0.00661189	0.023391
CG3638	3865.06	0.88927	0.203266	4.37491	1.21482e-05	0.000198571		Invadolysin	4544.88	1.46537	0.207013	7.07864	1.45578e-12	9.28245e-11		CR44417	1086.89	-0.885796	0.163993	-5.40143	6.61128e-08	4.80996e-07		Plod	592.707	1.01052	0.298825	3.38165	0.000720529	0.00596671		mbf1	1143.41	-0.843868	0.175534	-4.80743	1.52881e-06	1.40916e-05
Snp	1530.11	0.888369	0.280602	3.16594	0.00154582	0.0133939		CG1965	468.213	1.46663	0.397202	3.69241	0.000222141	0.00303719		Dhod	93.6679	-0.885757	0.310406	-2.85354	0.00432347	0.0134392		CG33057	412.353	1.01234	0.337871	2.99622	0.00273347	0.0176608		jigr1	224.648	-0.843859	0.274051	-3.07921	0.00207552	0.00880019
IRSp53	750.964	0.888292	0.25357	3.50314	0.000459802	0.00481247		CR45582	420.597	1.47498	0.384506	3.83605	0.000125028	0.00187466		CG13663	72.4633	-0.884363	0.370712	-2.38558	0.0170524	0.0443402		mkg-p	412.353	1.01234	0.337871	2.99622	0.00273347	0.0176608		CG2765	4338.59	-0.843351	0.175752	-4.79853	1.59831e-06	1.46591e-05
chif	3555.89	0.882681	0.229656	3.84349	0.000121295	0.00154974		Dd	921.202	1.47552	0.334368	4.41287	1.02007e-05	0.00020029		CG9578	126.268	-0.884159	0.27285	-3.24045	0.0011934	0.00422352		Jockey2:Jockey:LINE	3376.4	1.01405	0.258287	3.92606	8.635e-05	0.00098983		Fie	122.134	-0.842829	0.311172	-2.70856	0.00675754	0.0237792
S6k	2243.07	0.880209	0.233689	3.76659	0.000165493	0.00202173		CG10383	422.16	1.47662	0.279519	5.28273	1.27275e-07	3.94585e-06		NT5E-2	196.068	-0.88369	0.329573	-2.68132	0.00733334	0.0213078		Usp15-31	33184	1.01832	0.219706	4.63491	3.57091e-06	6.11102e-05		CG9536	115.29	-0.842735	0.301514	-2.79501	0.00518978	0.0191045
CG17075	1006.78	0.876532	0.214637	4.08378	4.43095e-05	0.000630917		CG6293	262.717	1.48039	0.310712	4.76451	1.89317e-06	4.51223e-05		RpL18A	421.227	-0.883571	0.197624	-4.47097	7.78662e-06	4.17453e-05		drpr	4026.32	1.01832	0.258365	3.9414	8.10086e-05	0.000936599		CR45350	207.849	-0.84082	0.271096	-3.10156	0.00192502	0.00824864
Lac	513.223	0.87593	0.323635	2.70654	0.00679889	0.0441377		mgl	22443.8	1.48068	0.215783	6.86191	6.79443e-12	4.02139e-10		chrb	7101.46	-0.881947	0.11684	-7.54834	4.40855e-14	6.10344e-13		CG12207	1688.22	1.01904	0.33273	3.06266	0.00219376	0.0147825		CG8036	589.77	-0.840342	0.254503	-3.30189	0.000960343	0.00455749
cnn	2622.85	0.875685	0.210143	4.1671	3.08504e-05	0.000458781		CG45076	170.894	1.48308	0.493188	3.00712	0.00263732	0.0226082		CG31633	214.291	-0.881618	0.248487	-3.54795	0.000388238	0.001526		loco	797.414	1.02434	0.282976	3.61989	0.000294733	0.00281055		LamC	519.784	-0.840058	0.204529	-4.10728	4.00342e-05	0.000279699
CG46312	716.983	0.874187	0.241532	3.61934	0.000295353	0.00331722		c(3)G	526.753	1.48399	0.321242	4.61953	3.84615e-06	8.45059e-05		Prosalpha5	259.001	-0.881607	0.298572	-2.95275	0.00314958	0.0101369		CG32066	1075.35	1.02486	0.29161	3.51448	0.000440615	0.00391235		GlcAT-S	605.812	-0.839334	0.200606	-4.18399	2.86441e-05	0.000206027
CG4066	272.14	0.874012	0.304033	2.87473	0.00404374	0.0295206		CR45129	842.782	1.48424	0.266111	5.57753	2.43957e-08	8.59757e-07		Sherpa	1659.82	-0.880767	0.17621	-4.9984	5.78088e-07	3.68476e-06		CG12535	515.371	1.02592	0.372301	2.75562	0.00585807	0.0321861		CR45145	359.521	-0.83666	0.242327	-3.4526	0.000555211	0.00283011
mib1	304.359	0.868698	0.314497	2.76218	0.00574167	0.0388469		sals	172.351	1.48878	0.426824	3.48805	0.000486552	0.00584903		Klc	1289.03	-0.880748	0.145889	-6.0371	1.56913e-09	1.40601e-08		alpha-Cat	3218.99	1.02973	0.25257	4.07701	4.56179e-05	0.00057412		Roe1	102.582	-0.836524	0.326769	-2.55998	0.0104677	0.0342884
RYBP	773.926	0.868114	0.24586	3.53092	0.000414109	0.00442234		qin	98.4212	1.49007	0.438398	3.39891	0.000676559	0.00762207		Reep1	3867.44	-0.880739	0.145118	-6.06911	1.2862e-09	1.16737e-08		Rab3	682.326	1.03031	0.375809	2.74157	0.00611458	0.0333678		Rab2	716.318	-0.836425	0.187962	-4.44996	8.58862e-06	6.93741e-05
rb	556.728	0.865764	0.259026	3.34239	0.000830614	0.00790811		CG3645	79.7306	1.49016	0.458474	3.25025	0.00115302	0.0117197		LBR	182.262	-0.88008	0.232624	-3.78327	0.00015478	0.000661504		Tsp26A	652.573	1.03207	0.331595	3.11244	0.00185545	0.0129432		AnxB11	1282.06	-0.835427	0.199882	-4.17959	2.92034e-05	0.00020981
CG32103	3860.13	0.864496	0.186176	4.64342	3.42687e-06	6.30967e-05		CG32163	82.1342	1.4904	0.450614	3.30749	0.000941371	0.00991043		CG9536	182.383	-0.878767	0.237999	-3.69231	0.000222223	0.000917461		CG42324	382.396	1.03249	0.364804	2.83025	0.00465117	0.026869		CG8379	521.933	-0.834937	0.194509	-4.29253	1.76646e-05	0.000133201
Stat92E	3174	0.863121	0.217609	3.96638	7.29734e-05	0.000989582		mv	2473.79	1.4931	0.202186	7.38479	1.52692e-13	1.06712e-11		Tsp42Ea	466.988	-0.876979	0.176572	-4.96671	6.80995e-07	4.30577e-06		Gypsy2-I_DM:Gypsy:LTR	5029.05	1.03531	0.253771	4.07971	4.50928e-05	0.000569789		Cyp4p1	112.026	-0.834786	0.325507	-2.56457	0.0103303	0.0339236
PlexB	3307.03	0.862881	0.230747	3.73952	0.000184375	0.00221232		Dg	31951.7	1.49432	0.212005	7.04851	1.80844e-12	1.12982e-10		Hip1	2017.67	-0.876235	0.142213	-6.16143	7.20928e-10	6.70257e-09		mahj	626.638	1.03782	0.301143	3.44627	0.000568391	0.00488428		TfIIFalpha	385.793	-0.833942	0.226602	-3.6802	0.000233053	0.00134247
RpII215	1238.94	0.858221	0.224868	3.81655	0.000135331	0.00170193		CG11180	431.705	1.49506	0.288622	5.17998	2.21905e-07	6.5669e-06		Atg18b	1057.85	-0.875664	0.13514	-6.4797	9.1907e-11	9.35169e-10		CG12945	667.342	1.03804	0.309188	3.3573	0.000787083	0.00640372		CG3077	241.32	-0.833935	0.237876	-3.50576	0.000455299	0.00239736
eIF5	726.099	0.856265	0.240338	3.56275	0.000366985	0.00399568		net	273.305	1.503	0.350219	4.29161	1.77383e-05	0.000328761		CSN6	184.405	-0.875272	0.232266	-3.7684	0.000164296	0.000698599		CG9512	380.531	1.04028	0.390213	2.66592	0.00767785	0.0398641		MetRS	139.022	-0.833373	0.322431	-2.58465	0.00974767	0.0323638
mam	1364.18	0.856117	0.230478	3.71453	0.000203582	0.00239349		Bruce	12676.4	1.50702	0.168997	8.91741	4.77331e-19	6.02509e-17		daw	1064.55	-0.875223	0.175109	-4.99816	5.78807e-07	3.68758e-06		Drak	907.665	1.04235	0.283402	3.67799	0.000235077	0.00233569		CG4393	830.414	-0.833063	0.189521	-4.39562	1.10457e-05	8.74189e-05
rdx	4270.23	0.850271	0.227121	3.74369	0.000181336	0.00217994		haf	270.754	1.50738	0.326248	4.62035	3.831e-06	8.43229e-05		eIF2B-epsilon	163.607	-0.874362	0.284248	-3.07606	0.00209758	0.00700941		fzo	1300.17	1.04354	0.251056	4.15659	3.23032e-05	0.00043078		Gapdh1	1612.42	-0.832735	0.213033	-3.90895	9.26992e-05	0.000588506
CG3107	1341.4	0.846704	0.227862	3.71586	0.000202517	0.00238613		Mat89Ba	158.981	1.50963	0.384962	3.92149	8.80027e-05	0.00137449		STUB1	399.809	-0.874102	0.21698	-4.02849	5.61352e-05	0.000260586		CG9004	300.34	1.04593	0.392782	2.66288	0.00774745	0.0401333		eIF3ga	127.451	-0.831671	0.314924	-2.64087	0.00826945	0.0282602
TRANSIB3:CMC-Transib:DNA	909.002	0.838207	0.277939	3.01579	0.00256307	0.0204391		l(1)G0193	851.91	1.51361	0.273278	5.53874	3.04661e-08	1.05565e-06		CG4025	127.557	-0.874077	0.307456	-2.84294	0.00446997	0.0138334		CG10638	492.834	1.05211	0.329802	3.19011	0.00142218	0.0104773		Tdrd3	341.398	-0.830842	0.232176	-3.57851	0.000345562	0.00188398
spir	3018.22	0.836843	0.229484	3.64663	0.000265703	0.00302071		snoRNA:Psi18S-1275	50.1726	1.51484	0.563029	2.69052	0.00713407	0.0493284		uzip	3455.57	-0.872888	0.119251	-7.31974	2.48443e-13	3.20695e-12		scramb1	537.088	1.05391	0.374466	2.81443	0.00488632	0.0279397		bel	2649.28	-0.830795	0.173063	-4.80052	1.5825e-06	1.45244e-05
CG31510	1389.22	0.832874	0.236667	3.51918	0.000432877	0.00459596		CG5810	307.727	1.5156	0.349635	4.33481	1.45887e-05	0.000277208		Tcp-1zeta	686.578	-0.872446	0.181665	-4.80249	1.56705e-06	9.41358e-06		CG7220	1223.59	1.05437	0.298432	3.53304	0.000410815	0.00369031		tank	201.177	-0.830292	0.318664	-2.60554	0.00917297	0.0307956
wtrw	603.311	0.831544	0.294096	2.82746	0.00469195	0.0332931		CR45895	78.4086	1.51563	0.460493	3.29132	0.000997173	0.0103743		CG7737	1111.97	-0.871272	0.142194	-6.12734	8.93592e-10	8.22203e-09		NINJA_I-int:Pao:LTR	22838.6	1.06335	0.227861	4.66666	3.06131e-06	5.36817e-05		CG3529	538.182	-0.829499	0.285556	-2.90486	0.00367421	0.0142732
schlank	693.708	0.827276	0.257884	3.20794	0.0013369	0.01184		CG12112	146.503	1.51616	0.40615	3.733	0.000189212	0.00264171		Cul1	1662.28	-0.87121	0.151254	-5.75992	8.41555e-09	6.83891e-08		CG33298	692.708	1.06791	0.296705	3.59923	0.000319155	0.00298917		cni	95.0269	-0.826027	0.31424	-2.62865	0.00857246	0.0291538
Pp2B-14D	2000.12	0.823985	0.208457	3.95277	7.72502e-05	0.00104206		CG12512	90.8996	1.51912	0.45625	3.32959	0.000869748	0.00929083		Diap2	209.591	-0.86946	0.232231	-3.74394	0.000181155	0.000762038		pgant5	4037.14	1.0722	0.270772	3.95978	7.5019e-05	0.000874884		E(spl)mbeta-HLH	390.657	-0.825772	0.271859	-3.0375	0.00238547	0.00986533
Src42A	2485.92	0.821084	0.246145	3.33577	0.000850631	0.00806275		CG4908	73.7957	1.51964	0.543486	2.7961	0.00517228	0.0386592		Rab2	1245.54	-0.868894	0.130814	-6.64221	3.09006e-11	3.27644e-10		Sfp24Bd	276.034	1.07667	0.369589	2.91315	0.00357807	0.0216693		sw	503.771	-0.825644	0.220194	-3.74962	0.000177104	0.00104916
C3G	2810.79	0.820268	0.220324	3.72301	0.00019686	0.00233326		Lmpt	5957.38	1.52241	0.240784	6.32274	2.5697e-10	1.17296e-08		lms	176.941	-0.868381	0.268814	-3.23041	0.00123612	0.00435395		ktub	870.206	1.07748	0.301473	3.57404	0.000351511	0.00322717		eIF-2beta	532.894	-0.825423	0.214156	-3.8543	0.000116061	0.000722283
Past1	534.415	0.811331	0.267257	3.03577	0.00239921	0.0192042		Scr	156.85	1.52349	0.474471	3.21092	0.00132313	0.0131674		eIF-4a	3163.67	-0.868238	0.116985	-7.42178	1.15556e-13	1.53462e-12		Kr-h2	653.126	1.07758	0.320431	3.36291	0.000771254	0.00630466		Cbl	670.276	-0.824986	0.193558	-4.26222	2.02404e-05	0.000150864
Fas3	795.526	0.809945	0.284754	2.84437	0.00444991	0.0319471		alpha-Cat	2958.5	1.52369	0.194259	7.84357	4.37929e-15	3.68516e-13		Der-2	149.697	-0.868081	0.299494	-2.8985	0.00374957	0.0118566		CkIIalpha	1901.01	1.0778	0.29398	3.66624	0.000246141	0.00241982		garz	681.3	-0.824811	0.214143	-3.85169	0.000117306	0.000728626
Ncoa6	5562.57	0.806271	0.20894	3.85886	0.000113917	0.0014731		CG2556	239.347	1.52378	0.326605	4.66551	3.0786e-06	7.02196e-05		SRm160	1026.57	-0.867968	0.13689	-6.34063	2.28831e-10	2.24134e-09		CR45835	262.695	1.08411	0.417628	2.59587	0.00943527	0.0466436		CG8176	2558.32	-0.824591	0.174731	-4.71921	2.36767e-06	2.10438e-05
Pkn	4361.5	0.805197	0.226026	3.56242	0.000367459	0.00399744		drpr	1952.34	1.52895	0.205989	7.42248	1.14945e-13	8.21892e-12		B4	5154.51	-0.867575	0.122913	-7.05843	1.68391e-12	2.01587e-11		Hsp68	261.42	1.08536	0.392294	2.76669	0.00566283	0.0313127		Pdi	1857.08	-0.824122	0.216212	-3.81164	0.00013805	0.000842505
nocte	6798.15	0.805134	0.24139	3.33541	0.000851751	0.0080674		luna	6031.11	1.53044	0.282569	5.41618	6.08851e-08	2.0084e-06		CG4045	67.8797	-0.867398	0.359463	-2.41304	0.0158203	0.0415815		DNApol-iota	635.498	1.08706	0.290254	3.74522	0.000180233	0.00186117		Clc	340.204	-0.82375	0.255887	-3.21919	0.00128553	0.00583111
CG14763	414.355	0.804648	0.281371	2.85974	0.00423988	0.0306925		Atg7	57.3688	1.53436	0.502596	3.05287	0.00226665	0.0200314		Slh	157.711	-0.86726	0.288846	-3.0025	0.00267769	0.00876169		Npl4	505.81	1.08765	0.387715	2.80528	0.00502734	0.0284631		l(2)k14710	111.864	-0.821496	0.316985	-2.59159	0.00955337	0.0318742
Clic	446.166	0.799502	0.283716	2.81797	0.00483283	0.0339362		CG11398	93.9053	1.53598	0.511512	3.00282	0.00267493	0.0228672		Ef1alpha48D	7775.78	-0.867141	0.114531	-7.57122	3.6974e-14	5.15092e-13		pelo	217.373	1.0891	0.416903	2.61237	0.0089917	0.0451716		CG3534	224.776	-0.820848	0.250827	-3.27257	0.00106576	0.00497022
Copia2_I-int:Copia:LTR	1740.6	0.798718	0.207074	3.85717	0.000114709	0.00147921		sina	1490.07	1.53695	0.184808	8.31648	9.06132e-17	9.11289e-15		CG5290	197.212	-0.867044	0.226472	-3.82847	0.00012894	0.000559661		Gem3	366.066	1.09167	0.391672	2.7872	0.00531664	0.0298077		Cul2	1102.45	-0.820504	0.172812	-4.74796	2.05476e-06	1.84786e-05
sgg	5872.9	0.797494	0.211129	3.77729	0.000158545	0.00195174		CG33307	373.269	1.53754	0.319542	4.81169	1.49661e-06	3.66031e-05		TSG101	693.538	-0.866808	0.169693	-5.10808	3.25443e-07	2.15778e-06		Vps13	2990.27	1.09279	0.249695	4.37649	1.20608e-05	0.000181243		Rab6	537.762	-0.819994	0.204255	-4.01456	5.95569e-05	0.000396392
Socs36E	678.566	0.795569	0.243343	3.26933	0.00107804	0.00986504		CG4991	238.362	1.54349	0.412682	3.74015	0.000183908	0.00258222		CG6565	214.242	-0.865789	0.24156	-3.58415	0.000338176	0.00134706		Alh	3700.35	1.09443	0.256238	4.27113	1.94486e-05	0.00027677		tara	614.429	-0.819848	0.239127	-3.4285	0.000606931	0.0030564
G6_DM:Jockey:LINE	632.877	0.794118	0.296517	2.67815	0.00740291	0.0472687		CG32152	1212.46	1.54606	0.270442	5.71678	1.08563e-08	4.05719e-07		heph	6762.13	-0.865277	0.114535	-7.55472	4.19754e-14	5.81734e-13		DMRT1C:R1:LINE	1649.95	1.09481	0.272651	4.01541	5.93417e-05	0.000714822		SWIP	191.669	-0.81902	0.262106	-3.12476	0.00177948	0.00772177
CG16700	5361.38	0.792467	0.226619	3.49692	0.000470671	0.00491577		CG2691	150.351	1.54722	0.533635	2.8994	0.00373875	0.0297417		CG4585	187.402	-0.865027	0.244728	-3.53465	0.00040832	0.00159975		CG5877	317.552	1.09644	0.378683	2.89541	0.00378666	0.0227388		pins	603.633	-0.818421	0.214171	-3.82135	0.000132723	0.000813748
Dscam4	1659.17	0.791872	0.223139	3.54878	0.000387025	0.0041819		CG5080	118.497	1.54906	0.464112	3.33768	0.000844815	0.00910144		CG12484	4938.2	-0.865018	0.12932	-6.68896	2.24764e-11	2.4197e-10		CG5728	635.562	1.09723	0.299897	3.6587	0.000253494	0.00248597		CG14435	1993.43	-0.818172	0.234859	-3.48367	0.000494587	0.00256971
Asap	1378.59	0.790346	0.237992	3.32089	0.000897294	0.0084426		sdk	4540.1	1.55365	0.212246	7.32006	2.47856e-13	1.6754e-11		ATPsynB	336.561	-0.864529	0.219656	-3.93583	8.29108e-05	0.000372583		CG2316	1570.98	1.1005	0.327068	3.36474	0.000766165	0.0062758		Rpn3	175.202	-0.817099	0.254612	-3.20919	0.00133107	0.00601658
UbcE2H	1419.27	0.788612	0.242056	3.25798	0.0011221	0.0102201		CG4949	45.1603	1.55667	0.572425	2.71943	0.00653943	0.0463835		deltaCOP	505.017	-0.864306	0.162322	-5.32463	1.01161e-07	7.20037e-07		mus201	901.763	1.10258	0.276184	3.9922	6.54629e-05	0.00077314		MYPT-75D	1756.65	-0.816924	0.184967	-4.4166	1.00266e-05	7.9646e-05
mv	1815.45	0.786467	0.223662	3.51632	0.000437574	0.00462666		CG42390	1542.95	1.5585	0.231767	6.72444	1.76274e-11	9.77804e-10		eIF2B-beta	186.093	-0.863826	0.24643	-3.50536	0.000455984	0.00176593		G5_DM:Jockey:LINE	3629.14	1.10625	0.235975	4.68799	2.75907e-06	4.90223e-05		CR45132	128.001	-0.816889	0.314137	-2.60043	0.00931082	0.0311775
Rga	669.451	0.784531	0.27976	2.8043	0.00504259	0.0350819		CR45682	148.741	1.56419	0.349173	4.47968	7.47537e-06	0.000152591		Arp1	189.703	-0.86348	0.272838	-3.16481	0.00155187	0.0053298		Nop60B	419.697	1.1071	0.411882	2.6879	0.00719023	0.0378199		CR41535	264.324	-0.815105	0.296043	-2.75333	0.00589922	0.021274
nej	11068.1	0.780556	0.234356	3.33065	0.000866435	0.00819437		CG16989	164.682	1.56454	0.430365	3.63539	0.000277561	0.00365647		Dnz1	322.761	-0.863297	0.197708	-4.36652	1.26244e-05	6.55252e-05		Obp44a	7545.39	1.11266	0.296028	3.75863	0.000170846	0.00178252		TRAM	259.569	-0.814565	0.274785	-2.96437	0.00303301	0.0121096
CG33229	6866.01	0.777126	0.212159	3.66294	0.000249339	0.00285293		TAF1B	93.4837	1.56609	0.415104	3.77277	0.000161448	0.00232493		CG45100	72.9969	-0.862661	0.339047	-2.54437	0.0109476	0.030269		CG2199	692.351	1.11591	0.361197	3.08948	0.00200507	0.0137878		CDase	1687.83	-0.814306	0.175203	-4.64778	3.35522e-06	2.92186e-05
sws	2145.82	0.776344	0.240676	3.22568	0.00125673	0.0112465		CG13373	77.7909	1.56695	0.555718	2.81969	0.00480695	0.0363682		HDAC3	72.9969	-0.862661	0.339047	-2.54437	0.0109476	0.030269		ATPsynE	391.32	1.11922	0.325906	3.43419	0.000594338	0.0050676		Su(var)205	190.347	-0.813244	0.298139	-2.72774	0.00637704	0.0226872
CG6051	1095.66	0.765353	0.279038	2.74282	0.00609137	0.0406567		CG42672	1701.62	1.56706	0.242646	6.45822	1.05941e-10	5.20036e-09		Vha55	2442.3	-0.861968	0.127748	-6.74739	1.50525e-11	1.65652e-10		Rbcn-3B	2774.22	1.12245	0.259749	4.32127	1.55131e-05	0.000228851		CG6576	305.648	-0.813036	0.29846	-2.72411	0.00644755	0.0228995
CG4502	745.815	0.763097	0.260958	2.92421	0.0034533	0.0259707		Cip4	5560.6	1.56942	0.173444	9.0486	1.44812e-19	1.99035e-17		Hsc70-3	22087.4	-0.861064	0.150944	-5.70452	1.1667e-08	9.30576e-08		DIVER_I-int:Pao:LTR	1563.56	1.12253	0.244208	4.59661	4.29428e-06	7.22612e-05		ND-49	564.613	-0.812282	0.235147	-3.45436	0.000551605	0.00281395
shot	75096.2	0.761945	0.19672	3.87325	0.000107394	0.00139863		ush	378.089	1.57334	0.261601	6.01426	1.80708e-09	7.42643e-08		lin	363.943	-0.860827	0.25642	-3.3571	0.000787632	0.00290363		Spec2	286.268	1.12255	0.380744	2.94831	0.0031952	0.0197769		Atox1	306.717	-0.811007	0.235372	-3.44564	0.000569712	0.00289086
CR45204	1031.06	0.761903	0.25086	3.03716	0.00238818	0.0191637		Ack	498.312	1.57482	0.287718	5.47348	4.41271e-08	1.4914e-06		RpS12	881.659	-0.859916	0.159038	-5.40699	6.40936e-08	4.66899e-07		gry	1040.69	1.12341	0.27256	4.12171	3.76074e-05	0.000488047		Rgk1	145.351	-0.810418	0.295018	-2.74702	0.00601403	0.0215706
CG3409	1907.62	0.76002	0.22423	3.38946	0.000700295	0.00691624		CG17544	246.082	1.58228	0.326292	4.84928	1.23911e-06	3.05944e-05		Axs	199.76	-0.859627	0.286736	-2.99798	0.00271779	0.00887117		Mon1	271.266	1.12601	0.420127	2.68016	0.00735873	0.0385217		RpII140	262.761	-0.810151	0.264345	-3.06475	0.0021785	0.00914412
CG45092	1907.62	0.76002	0.22423	3.38946	0.000700295	0.00691624		CG30345	214.432	1.58236	0.39056	4.05151	5.08882e-05	0.000843816		CR45202	221.459	-0.859573	0.241165	-3.56425	0.000364896	0.00144488		CG3775	398.86	1.12979	0.351118	3.2177	0.00129224	0.00969955		PHGPx	581.192	-0.809954	0.25732	-3.14765	0.00164589	0.00722002
mys	1497.91	0.752755	0.232269	3.24087	0.00119164	0.0107541		CG18178	116.495	1.58364	0.569479	2.78085	0.00542165	0.0400154		noc	4005.83	-0.859437	0.164884	-5.21237	1.86442e-07	1.27345e-06		betaTub56D	658.134	1.13299	0.441046	2.56888	0.0102029	0.0493678		CysRS	92.4723	-0.809091	0.334307	-2.4202	0.0155118	0.0471776
CG9674	8949.76	0.752651	0.20426	3.68478	0.000228905	0.00264748		Mcr	4055.47	1.586	0.268103	5.91562	3.30625e-09	1.31506e-07		Galphas	664.084	-0.859156	0.187515	-4.58181	4.60973e-06	2.55438e-05		Bruce	14947.6	1.13578	0.225189	5.04368	4.5667e-07	9.77627e-06		CG3061	669.137	-0.808994	0.192612	-4.20011	2.66781e-05	0.000193386
l(1)G0193	858.848	0.751909	0.266248	2.82409	0.00474155	0.0335707		Spec2	97.6051	1.58941	0.431086	3.68698	0.000226929	0.00309153		RpS6	719.893	-0.858325	0.180864	-4.7457	2.07785e-06	1.22724e-05		Opbp	560.91	1.13632	0.363565	3.12551	0.00177499	0.0125119		Adf1	197.409	-0.808254	0.261692	-3.08858	0.00201119	0.00857112
CG10543	2230.88	0.751047	0.230862	3.25323	0.001141	0.0103702		Caf1-105	76.077	1.60112	0.516281	3.10125	0.00192703	0.0176704		Uch-L5	186.62	-0.858213	0.30049	-2.85605	0.00428952	0.0133616		wts	8347.74	1.13678	0.242281	4.69199	2.70558e-06	4.82847e-05		CG4615	177.188	-0.807925	0.256607	-3.1485	0.00164112	0.00720156
CG43732	1657.88	0.750289	0.240513	3.11953	0.00181137	0.0152215		CTPsyn	90.3955	1.60238	0.47896	3.34555	0.000821201	0.00889066		CG11577	292.616	-0.858169	0.253331	-3.38753	0.00070524	0.00262451		MED14	763.059	1.13736	0.34305	3.31545	0.000914973	0.00726328		nolo	25763.5	-0.807413	0.163695	-4.93242	8.12178e-07	7.84398e-06
CG45075	1978.4	0.749031	0.219789	3.40796	0.000654509	0.00654764		Nopp140	115.219	1.60627	0.517075	3.10646	0.00189344	0.0174399		CG3609	125.268	-0.857629	0.330154	-2.59766	0.00938604	0.0264887		Tig	756.651	1.1384	0.425702	2.67417	0.00749134	0.0390467		Ge-1	582.469	-0.806121	0.201246	-4.00565	6.18467e-05	0.000410786
SRPK	3697.25	0.746962	0.223625	3.34025	0.000837039	0.00795747		CR45979	113.149	1.60646	0.503698	3.18933	0.00142602	0.0139446		Pkg21D	121.384	-0.857449	0.323231	-2.65274	0.00798407	0.0230283		Gr10a	348.409	1.13853	0.355948	3.1986	0.00138099	0.01023		Cdc37	255.792	-0.806089	0.264005	-3.05331	0.00226334	0.00944179
CG32767	4909.41	0.746036	0.220711	3.38015	0.000724464	0.00708703		ade5	161.034	1.60695	0.419233	3.83306	0.000126557	0.00189301		CR44987	243.155	-0.856953	0.221479	-3.86924	0.000109177	0.000480276		Or10a	348.409	1.13853	0.355948	3.1986	0.00138099	0.01023		Ptp10D	2361.23	-0.805953	0.179397	-4.49256	7.03719e-06	5.7928e-05
TIRANT_LTR:Gypsy:LTR	2511.83	0.742602	0.254228	2.921	0.00348906	0.0261935		CG5800	77.8791	1.60948	0.592	2.71871	0.00655365	0.0464437		MRG15	196.386	-0.855732	0.255737	-3.34614	0.000819444	0.00300928		olf186-F	878.676	1.14004	0.272117	4.1895	2.79566e-05	0.000380802		CG5003	149.336	-0.805581	0.289991	-2.77795	0.0054703	0.0199667
CG44838	3621.1	0.741199	0.214644	3.45315	0.000554079	0.00567587		bmm	519.329	1.61235	0.266815	6.04296	1.51311e-09	6.34482e-08		Scamp	2630.87	-0.855694	0.145887	-5.86544	4.47938e-09	3.74965e-08		CR44034	194.671	1.14006	0.422341	2.69938	0.00694694	0.0368774		Drp1	421.462	-0.805096	0.21355	-3.77005	0.000163213	0.000980154
[truncated: 4,025 more rows]
